# Supplementary material for: Early Gene Expression Analysis in 9L Orthotopic Tumor-Bearing Rats Identifies Immune Modulation in Molecular Response to Synchrotron Microbeam Radiation Therapy
Source: PLoS One. 2013 Dec 31;8(12):e81874. doi: 10.1371/journal.pone.0081874 (PMC3876987; doi:10.1371/journal.pone.0081874)
Supplement: Table S1 — Genes responding significantly to MRT in tumor and normal brain tissues. List of all genes which expression is significantly modified in brain (1,509 genes) and tumor (554 genes). Probesets are ranked for each tissue in descending order of expression MRT/untreated ratio. (XLSX) [file pone.0081874.s001.xlsx]

## Sheet: Feuil1
Contralateral tissues
Probe Set ID	Gene Title	Gene Symbol	Ratio MRT / Untreated
1367973_at	chemokine (C-C motif) ligand 2	Ccl2	185.7
1387969_at	chemokine (C-X-C motif) ligand 10	Cxcl10	78.3
1379365_at	chemokine (C-X-C motif) ligand 11	Cxcl11	68.3
1368332_at	guanylate binding protein 2	Gbp2	53.2
1392172_at	chemokine (C-C motif) ligand 9	Ccl9	37.6
1388018_at	selectin. endothelial cell	Sele	36.6
1368014_at	prostaglandin E synthase	Ptges	36.1
1377092_at	---	---	27.6
1379935_at	chemokine (C-C motif) ligand 7	Ccl7	27.1
1387125_at	S100 calcium binding protein A9	S100a9	27.0
1368760_at	chemokine (C-X-C motif) ligand 2	Cxcl2	26.6
1369814_at	chemokine (C-C motif) ligand 20	Ccl20	24.1
1367712_at	TIMP metallopeptidase inhibitor 1	Timp1	23.7
1398256_at	interleukin 1 beta	Il1b	22.9
1369815_at	chemokine (C-C motif) ligand 3	Ccl3	21.8
1387316_at	chemokine (C-X-C motif) ligand 1 (melanoma growth stimulating activity. alpha)	Cxcl1	21.7
1382950_at	---	---	19.4
1380229_at	v-maf musculoaponeurotic fibrosarcoma oncogene homolog F (avian)	Maff	18.3
1370832_at	chemokine (C-C motif) ligand 4	Ccl4	18.1
1371447_at	placenta-specific 8	Plac8	18.0
1369268_at	activating transcription factor 3	Atf3	17.2
1388674_at	cyclin-dependent kinase inhibitor 1A (p21. Cip1)	Cdkn1a	16.7
1387202_at	intercellular adhesion molecule 1	Icam1	15.9
1387391_at	cyclin-dependent kinase inhibitor 1A (p21. Cip1)	Cdkn1a	15.4
1367998_at	similar to secretory leukocyte protease inhibitor /// secretory leukocyte peptidase inhibitor	RGD1563818 /// Slpi	15.4
1387134_at	schlafen 3	Slfn3	14.3
1376908_at	interferon-induced protein with tetratricopeptide repeats 3	Ifit3	13.7
1368490_at	CD14 molecule	Cd14	12.7
1368494_at	S100 calcium binding protein A8	S100a8	11.9
1372064_at	chemokine (C-X-C motif) ligand 16	Cxcl16	11.2
1368813_at	CCAAT/enhancer binding protein (C/EBP). delta	Cebpd	10.6
1377340_at	tissue factor pathway inhibitor 2	Tfpi2	10.2
1385051_at	---	---	10.0
1385397_at	STEAP family member 4	Steap4	9.5
1370913_at	radical S-adenosyl methionine domain containing 2	Rsad2	9.4
1368073_at	interferon regulatory factor 1	Irf1	9.4
1398482_at	B-cell CLL/lymphoma 3	Bcl3	9.3
1391106_at	---	---	9.2
1383516_at	fibrinogen-like 2	Fgl2	9.1
1388924_at	angiopoietin-like 4	Angptl4	9.0
1368482_at	B-cell leukemia/lymphoma 2 related protein A1d	Bcl2a1d	8.9
1384842_s_at	Fas (TNF receptor superfamily. member 6)	Fas	8.8
1369983_at	chemokine (C-C motif) ligand 5	Ccl5	8.6
1382314_at	interferon. alpha-inducible protein (clone IFI-15K)	G1p2	8.6
1387870_at	zinc finger protein 36	Zfp36	8.2
1387687_at	immunoglobulin superfamily. member 6	Igsf6	8.2
1374207_at	angiopoietin 2	Angpt2	8.1
1370113_at	baculoviral IAP repeat-containing 3	Birc3	8.0
1368015_at	prostaglandin E synthase	Ptges	7.7
1375098_at	seminal vesicle secretory protein 7	Svs7	7.7
1389123_at	chemokine (C-C motif) ligand 6	Ccl6	7.7
1376100_at	tubulin. beta 6	Tubb6	7.4
1370445_at	phospholipase A1 member A	Pla1a	7.4
1387952_a_at	Cd44 molecule	Cd44	7.3
1387378_at	ficolin B	Fcnb	7.3
1387995_a_at	interferon induced transmembrane protein 3	Ifitm3	7.2
1369943_at	transglutaminase 2. C polypeptide	Tgm2	7.1
1387343_at	CCAAT/enhancer binding protein (C/EBP). delta	Cebpd	7.1
1390659_at	---	---	7.1
1397859_x_at	RT1 class Ia. locus A2 /// RT1 class I. A3	RT1-A2 /// RT1-A3	7.1
1368420_at	ceruloplasmin	Cp	7.0
1390801_at	similar to hypothetical protein MGC34760	RGD1359349	7.0
1371015_at	myxovirus (influenza virus) resistance 1	Mx1	6.8
1376151_a_at	---	---	6.8
1374529_at	---	---	6.8
1397304_at	interferon gamma induced GTPase	Igtp	6.7
1377671_at	---	---	6.7
1385925_at	---	---	6.7
1380063_at	cholesterol 25-hydroxylase	Ch25h	6.6
1382603_at	---	---	6.6
1370186_at	proteasome (prosome. macropain) subunit. beta type 9 (large multifunctional peptidase 2)	Psmb9	6.5
1371237_a_at	metallothionein 1a	Mt1a	6.5
1376150_at	---	---	6.1
1386637_at	fibrinogen-like 2	Fgl2	6.0
1398390_at	chemokine (C-X-C motif) ligand 13	Cxcl13	6.0
1373777_at	---	---	5.9
1374718_at	deltex 3-like (Drosophila)	Dtx3l	5.9
1372013_at	interferon induced transmembrane protein 1	Ifitm1	5.6
1387221_at	GTP cyclohydrolase 1	Gch1	5.6
1372691_at	uridine phosphorylase 1	Upp1	5.6
1389538_at	nuclear factor of kappa light polypeptide gene enhancer in B-cells inhibitor. alpha	Nfkbia	5.5
1390525_a_at	stimulated by retinoic acid gene 6	Stra6	5.5
1388773_at	tumor necrosis factor. alpha-induced protein 2	Tnfaip2	5.4
1389092_at	interleukin 2 receptor. gamma	Il2rg	5.3
1377110_at	ADP-ribosylation factor-like 5C	Arl5c	5.3
1385475_a_at	stimulated by retinoic acid gene 6	Stra6	5.2
1398662_at	family with sequence similarity 167. member A	Fam167a	5.1
1387818_at	caspase 4. apoptosis-related cysteine peptidase	Casp4	5.1
1370056_at	Ly6-C antigen	Ly6c	5.1
1373504_at	GLI pathogenesis-related 1	Glipr1	5.1
1388149_at	transporter 1. ATP-binding cassette. sub-family B (MDR/TAP)	Tap1	5.1
1370883_at	histocompatibility 2. class II antigen E alpha	H2-Ea	5.0
1375224_at	pleckstrin homology-like domain. family A. member 3	Phlda3	5.0
1368419_at	ceruloplasmin	Cp	5.0
1368921_a_at	Cd44 molecule	Cd44	4.9
1369191_at	interleukin 6	Il6	4.9
1375796_at	interferon gamma induced GTPase	Igtp	4.9
1387180_at	interleukin 1 receptor. type II	Il1r2	4.8
1379344_at	Cytochrome b-245. beta polypeptide	Cybb	4.7
1390687_at	pleckstrin	Plek	4.7
1391384_at	tumor necrosis factor (TNF superfamily. member 2)	Tnf	4.7
1379568_at	interferon-induced protein with tetratricopeptide repeats 2	Ifit2	4.6
1385590_at	---	---	4.5
1392894_at	fibrinogen-like 2	Fgl2	4.5
1384163_at	---	---	4.5
1369204_at	hemopoietic cell kinase	Hck	4.5
1390798_at	protein tyrosine phosphatase. receptor type. C	Ptprc	4.5
1398591_at	chemokine (C-C motif) receptor-like 2	Ccrl2	4.5
1372034_at	Poly (ADP-ribose) polymerase family. member 14	Parp14	4.5
1383491_at	apoptosis enhancing nuclease	Aen	4.4
1369497_at	RoBo-1	LOC24906	4.4
1376688_a_at	similar to paired immunoglobin-like type 2 receptor alpha /// paired immunoglobin-like type 2 receptor alpha	LOC685020 /// Pilra	4.4
1388792_at	growth arrest and DNA-damage-inducible. gamma	Gadd45g	4.4
1368489_at	fos-like antigen 1	Fosl1	4.3
1388271_at	metallothionein 2A	Mt2A	4.3
1379732_at	syntaxin 11	Stx11	4.3
1394109_at	---	---	4.3
1367679_at	Cd74 molecule. major histocompatibility complex. class II invariant chain	Cd74	4.2
1368223_at	ADAM metallopeptidase with thrombospondin type 1 motif. 1	Adamts1	4.2
1377698_at	CD40 molecule. TNF receptor superfamily member 5	Cd40	4.2
1384180_at	interferon-induced protein with tetratricopeptide repeats 2	Ifit2	4.2
1388587_at	immediate early response 3	Ier3	4.2
1385641_at	---	---	4.2
1392280_at	toll-like receptor 2	Tlr2	4.2
1373992_at	similar to interferon-inducible GTPase	MGC108823	4.1
1380410_at	---	---	4.1
1390866_at	---	---	4.1
1375989_a_at	nuclear factor of kappa light polypeptide gene enhancer in B-cells 2. p49/p100	Nfkb2	4.1
1367614_at	annexin A1	Anxa1	4.1
1370154_at	lysozyme 2	Lyz2	4.1
1389470_at	complement factor B	Cfb	4.1
1372213_at	similar to hypothetical protein MGC6835	LOC500300	4.1
1373403_at	similar to Protein C8orf4 (Thyroid cancer protein 1) (TC-1)	LOC684871	4.1
1371033_at	RT1 class II. locus Bb	RT1-Bb	4.1
1372016_at	growth arrest and DNA-damage-inducible. beta	Gadd45b	4.0
1385926_at	---	---	4.0
1386879_at	lectin. galactoside-binding. soluble. 3	Lgals3	4.0
1382601_at	---	---	4.0
1368418_a_at	ceruloplasmin	Cp	3.9
1370516_at	solute carrier family 15. member 3	Slc15a3	3.9
1375043_at	FBJ osteosarcoma oncogene	Fos	3.9
1368683_at	oxidized low density lipoprotein (lectin-like) receptor 1	Olr1	3.9
1379818_at	---	---	3.8
1370080_at	heme oxygenase (decycling) 1	Hmox1	3.8
1372729_at	protein C receptor. endothelial	Procr	3.8
1382692_at	C-type lectin domain family 7. member a	Clec7a	3.8
1373544_at	chemokine (C-X-C motif) ligand 9	Cxcl9	3.8
1373932_at	---	---	3.8
1392547_at	hypothetical LOC302884	MGC105649	3.8
1376144_at	poly (ADP-ribose) polymerase family. member 9	Parp9	3.7
1374228_at	tripartite motif-containing 47	Trim47	3.7
1367577_at	heat shock protein 1	Hspb1	3.7
1368947_at	growth arrest and DNA-damage-inducible. alpha	Gadd45a	3.7
1392637_at	---	---	3.7
1380129_at	---	---	3.7
1387011_at	lipocalin 2	Lcn2	3.7
1385276_a_at	DEXH (Asp-Glu-X-His) box polypeptide 58	Dhx58	3.7
1368290_at	cysteine-rich. angiogenic inducer. 61	Cyr61	3.7
1378032_at	nuclear factor of kappa light polypeptide gene enhancer in B-cells inhibitor. zeta	Nfkbiz	3.6
1370822_at	RT1 class II. locus Ba	RT1-Ba	3.6
1370383_s_at	RT1 class II. locus Db1	RT1-Db1	3.6
1371016_at	similar to RIKEN cDNA A430107P09 gene	LOC290071	3.6
1377826_at	---	---	3.5
1390026_at	Bcl2-associated athanogene 3	Bag3	3.5
1389732_at	damage-regulated autophagy modulator	Dram	3.4
1393108_at	---	---	3.4
1382454_at	chemokine (C-X-C motif) ligand 9	Cxcl9	3.4
1379285_at	receptor (chemosensory) transporter protein 4	Rtp4	3.4
1379496_at	---	---	3.4
1383906_at	lung-inducible neuralized-related C3HC4 RING domain protein	Lincr	3.4
1376574_at	---	---	3.4
1367715_at	tumor necrosis factor receptor superfamily. member 1a	Tnfrsf1a	3.4
1376160_at	Splicing factor. arginine/serine-rich 16	Sfrs16	3.4
1379748_at	Histocompatibility 28	H28	3.3
1377994_at	---	---	3.3
1368393_at	CD93 molecule	Cd93	3.3
1379613_at	Poly (ADP-ribose) polymerase family. member 14	Parp14	3.3
1383564_at	interferon regulatory factor 7	Irf7	3.3
1387219_at	adrenomedullin	Adm	3.3
1382622_at	cystatin F (leukocystatin)	Cst7	3.3
1368592_at	interleukin 1 alpha	Il1a	3.3
1373514_at	similar to chromosome 17 open reading frame 27	LOC688296	3.2
1387087_at	CCAAT/enhancer binding protein (C/EBP). beta	Cebpb	3.2
1370224_at	signal transducer and activator of transcription 3	Stat3	3.2
1381161_a_at	---	---	3.2
1372930_at	SP110 nuclear body protein	Sp110	3.2
1370177_at	poliovirus receptor	PVR	3.2
1384997_at	apoptosis enhancing nuclease	Aen	3.2
1386995_at	B-cell translocation gene 2. anti-proliferative	Btg2	3.2
1388673_at	lymphocyte-specific protein 1	Lsp1	3.2
1372585_at	RGD1566254	RGD1566254	3.2
1391489_at	immunity-related GTPase family. M	Irgm	3.2
1391607_at	similar to Sestrin 2 (Hi95)	RGD1566319	3.2
1384285_at	membrane-associated ring finger (C3HC4) 3	March3	3.1
1375900_at	tumor necrosis factor receptor superfamily. member 9	Tnfrsf9	3.1
1377497_at	2'-5'-oligoadenylate synthetase-like	Oasl	3.1
1379631_at	colony stimulating factor 1 (macrophage)	Csf1	3.1
1380077_at	---	---	3.1
1392647_at	similar to Serum amyloid A-3 protein precursor	LOC687992	3.1
1386913_at	podoplanin	Pdpn	3.1
1383474_at	interleukin-1 receptor-associated kinase 2	Irak2	3.1
1382404_at	---	---	3.1
1370422_at	receptor-interacting serine-threonine kinase 3	Ripk3	3.0
1386662_at	---	---	3.0
1373823_at	CDC28 protein kinase regulatory subunit 2	Cks2	3.0
1381556_at	DEAD (Asp-Glu-Ala-Asp) box polypeptide 60	Ddx60	3.0
1372254_at	serine (or cysteine) peptidase inhibitor. clade G. member 1	Serping1	3.0
1368308_at	myelocytomatosis oncogene	Myc	3.0
1371078_at	RT1 class Ib. locus Aw2 /// RT1 class I. CE7	RT1-Aw2 /// RT1-CE7	3.0
1370141_at	---	---	3.0
1376435_at	---	---	3.0
1373847_at	transmembrane 4 L six family member 1	Tm4sf1	3.0
1375633_at	chloride intracellular channel 1	Clic1	2.9
1392107_at	strawberry notch homolog 2 (Drosophila)	Sbno2	2.9
1371079_at	Fc fragment of IgG. low affinity IIb. receptor (CD32)	Fcgr2b	2.9
1388711_at	interleukin 13 receptor. alpha 1	Il13ra1	2.9
1374468_at	myeloid differentiation primary response gene 88	Myd88	2.9
1370623_at	fibrinogen-like 2	Fgl2	2.9
1379311_at	AT rich interactive domain 5A (Mrf1 like)	Arid5a	2.9
1371781_at	signal transducer and activator of transcription 3	Stat3	2.9
1368732_at	transporter 2. ATP-binding cassette. sub-family B (MDR/TAP)	Tap2	2.9
1367786_at	proteasome (prosome. macropain) subunit. beta type 8 (large multifunctional peptidase 7)	Psmb8	2.9
1391925_at	chemokine (C-C motif) ligand 19	Ccl19	2.9
1370987_at	sialophorin	Spn	2.8
1367826_at	nuclear factor. erythroid derived 2. like 2	Nfe2l2	2.8
1381014_at	interferon-induced protein 44	Ifi44	2.8
1368000_at	complement component 3	C3	2.8
1368693_at	Gardner-Rasheed feline sarcoma viral (v-fgr) oncogene homolog	Fgr	2.8
1383786_at	RAB32. member RAS oncogene family	Rab32	2.8
1388056_at	2-5 oligoadenylate synthetase 1B	Oas1b	2.8
1381279_at	receptor-interacting serine-threonine kinase 2	Ripk2	2.8
1370153_at	growth differentiation factor 15	Gdf15	2.8
1378321_at	Ras association (RalGDS/AF-6) domain family member 4	Rassf4	2.8
1371785_at	tumor necrosis factor receptor superfamily. member 12a	Tnfrsf12a	2.8
1383614_at	NUAK family. SNF1-like kinase. 2	Nuak2	2.8
1384427_at	Mdm2 p53 binding protein homolog (mouse)	Mdm2	2.8
1384098_at	ring finger protein 125	Rnf125	2.7
1377916_at	schlafen 2	Slfn2	2.7
1370279_at	crystallin. alpha A	Cryaa	2.7
1390507_at	interferon stimulated exonuclease 20	Isg20	2.7
1396163_at	interferon gamma induced GTPase	Igtp	2.7
1372389_at	immediate early response 2	Ier2	2.7
1372604_at	similar to apolipoprotein L2		2.7
1387893_at	complement component 1. s subcomponent	C1s	2.7
1374113_at	bromodomain adjacent to zinc finger domain. 1A	Baz1a	2.6
1367850_at	Fc fragment of IgG. low affinity IIa. receptor (CD32) /// Fc gamma receptor II beta /// similar to Low affinity immunoglobulin gamma Fc region receptor III precursor (IgG Fc receptor III) (Fc-gamma RIII) (FcRIII)	Fcgr2a /// LOC498276 /// LOC498277	2.6
1367721_at	syndecan 4	Sdc4	2.6
1369029_at	phospholipid scramblase 1	Plscr1	2.6
1368187_at	glycoprotein (transmembrane) nmb	Gpnmb	2.6
1372056_at	CKLF-like MARVEL transmembrane domain containing 6	Cmtm6	2.6
1371529_at	receptor (TNFRSF)-interacting serine-threonine kinase 1	Ripk1	2.6
1390391_at	---	---	2.6
1386925_at	actin related protein 2/3 complex. subunit 1B	Arpc1b	2.6
1389351_at	leucine rich repeat (in FLII) interacting protein 1	Lrrfip1	2.6
1398246_s_at	Fc fragment of IgG. low affinity IIa. receptor (CD32) /// Fc gamma receptor II beta	Fcgr2a /// LOC498276	2.6
1374838_at	SP140 nuclear body protein	Sp140	2.6
1370928_at	lipopolysaccharide-induced TNF factor	Litaf	2.6
1389210_at	lymphocyte cytosolic protein 1	Lcp1	2.5
1374284_at	Ras association (RalGDS/AF-6) domain family member 4	Rassf4	2.5
1379499_at	lymphotoxin beta (TNF superfamily. member 3)	Ltb	2.5
1372725_at	phospholipid scramblase 2	Plscr2	2.5
1392386_at	---	---	2.5
1383485_at	Mdm2 p53 binding protein homolog (mouse)	Mdm2	2.5
1376835_at	Nuclear factor of kappa light polypeptide gene enhancer in B-cells inhibitor. epsilon	Nfkbie	2.5
1383655_at	TNFAIP3 interacting protein 2	Tnip2	2.5
1377727_at	bromodomain adjacent to zinc finger domain. 1A	Baz1a	2.5
1388460_at	capping protein (actin filament). gelsolin-like	Capg	2.5
1370603_a_at	protein tyrosine phosphatase. receptor type. C	Ptprc	2.5
1373490_at	glia maturation factor. gamma	Gmfg	2.5
1398623_at	cholinergic receptor. nicotinic. beta 4	Chrnb4	2.5
1374337_at	---	---	2.5
1385853_at	bromodomain adjacent to zinc finger domain. 1A	Baz1a	2.5
1387306_a_at	early growth response 2	Egr2	2.5
1371575_at	Moesin	Msn	2.5
1372097_at	Interferon regulatory factor 8	Irf8	2.5
1389419_at	---	---	2.4
1368518_at	Cd53 molecule	Cd53	2.4
1397164_at	---	---	2.4
1393187_at	---	---	2.4
1373889_at	similar to immunoglobulin superfamily. member 7	RGD1559482	2.4
1385659_at	similar to adenomatosis polyposis coli down-regulated 1	LOC682861	2.4
1391593_at	Ras association (RalGDS/AF-6) domain family member 4	Rassf4	2.4
1390119_at	secreted frizzled-related protein 2	Sfrp2	2.4
1389034_at	ubiquitin specific peptidase 18	Usp18	2.4
1372404_at	ras-related C3 botulinum toxin substrate 2 (rho family. small GTP binding protein Rac2)	Rac2	2.4
1375170_at	S100 calcium binding protein A11 (calizzarin)	S100a11	2.4
1374731_at	---	---	2.4
1380071_at	poly (ADP-ribose) polymerase family. member 12	Parp12	2.4
1397221_s_at	Fas (TNF receptor superfamily. member 6)	Fas	2.4
1376029_at	ral guanine nucleotide dissociation stimulator-like 2	Rgl2	2.4
1370885_at	cathepsin Z	Ctsz	2.4
1393728_at	---	---	2.4
1388858_at	mitogen activated protein kinase kinase 3	Map2k3	2.4
1390909_at	---	---	2.4
1388267_a_at	metallothionein 1a	Mt1a	2.4
1372439_at	collagen. type IV. alpha 1	Col4a1	2.4
1384148_at	RAB20. member RAS oncogene family	Rab20	2.4
1370172_at	superoxide dismutase 2. mitochondrial	Sod2	2.3
1388202_at	RT1 class Ib. locus Aw2	RT1-Aw2	2.3
1390000_at	jumonji domain containing 3	Jmjd3	2.3
1386994_at	B-cell translocation gene 2. anti-proliferative	Btg2	2.3
1372520_at	myeloid cell leukemia sequence 1	Mcl1	2.3
1387242_at	eukaryotic translation initiation factor 2-alpha kinase 2	Eif2ak2	2.3
1382181_at	pigeon homolog (Drosophila)	Pion	2.3
1369031_at	interleukin 18 binding protein	Il18bp	2.3
1387605_at	caspase 12	Casp12	2.3
1376321_at	family with sequence similarity 38. member A	Fam38a	2.3
1371627_at	---	---	2.3
1385380_at	---	---	2.3
1387788_at	jun B proto-oncogene	Junb	2.3
1370902_at	aldo-keto reductase family 1. member B8	Akr1b8	2.3
1384449_at	---	---	2.3
1374626_at	leucine-rich alpha-2-glycoprotein 1	Lrg1	2.3
1383288_at	Mdm2 p53 binding protein homolog (mouse)	Mdm2	2.3
1388071_x_at	RT1 class Ib. locus Aw2	RT1-Aw2	2.3
1383448_at	interferon regulatory factor 9	Irf9	2.3
1390383_at	adipose differentiation related protein	Adfp	2.2
1367710_at	proteasome (prosome. macropain) activator subunit 2	Psme2	2.2
1369181_at	cytochrome b-245. beta polypeptide	Cybb	2.2
1371595_at	---	---	2.2
1374627_at	---	---	2.2
1368474_at	vascular cell adhesion molecule 1	Vcam1	2.2
1386009_at	colony stimulating factor 3 receptor (granulocyte)	Csf3r	2.2
1396239_at	similar to RIKEN cDNA 2310008H04	RGD1566036	2.2
1375006_at	---	---	2.2
1371322_at	Laminin. gamma 1	Lamc1	2.2
1376962_at	stimulated by retinoic acid gene 6	Stra6	2.2
1391643_at	---	---	2.2
1383149_at	similar to development and differentiation enhancing factor-like 1	LOC684122	2.2
1397676_at	---	---	2.2
1384415_at	SRY (sex determining region Y)-box 7	Sox7	2.2
1372459_at	vasodilator-stimulated phosphoprotein	Vasp	2.2
1367846_at	S100 calcium-binding protein A4	S100a4	2.2
1369186_at	caspase 1	Casp1	2.2
1389017_at	similar to Antxr2 protein	LOC305633	2.2
1375028_at	---	---	2.2
1371073_at	UDP-Gal:betaGlcNAc beta 1.4- galactosyltransferase. polypeptide 1	B4galt1	2.2
1387114_at	protein kinase C. delta	Prkcd	2.2
1367661_at	S100 calcium binding protein A6	S100a6	2.2
1370583_s_at	ATP-binding cassette. sub-family B (MDR/TAP). member 1A /// ATP-binding cassette. sub-family B (MDR/TAP). member 1B	Abcb1a /// Abcb1b	2.2
1367600_at	desmin	Des	2.1
1371040_at	solute carrier family 1 (neutral amino acid transporter). member 5	Slc1a5	2.1
1379957_at	schlafen 8	Slfn8	2.1
1375268_at	---	---	2.1
1393957_at	---	---	2.1
1381228_at	---	---	2.1
1370968_at	nuclear factor of kappa light polypeptide gene enhancer in B-cells 1	Nfkb1	2.1
1389402_at	cysteine-serine-rich nuclear protein 1	Csrnp1	2.1
1367584_at	annexin A2	Anxa2	2.1
1376109_at	---	---	2.1
1391737_at	neutrophil cytosolic factor 4	Ncf4	2.1
1392171_at	chitinase 3-like 1	Chi3l1	2.1
1368655_at	serglycin	Srgn	2.1
1373225_at	---	---	2.1
1372500_at	tropomodulin 3	Tmod3	2.1
1383372_at	platelet-activating factor receptor	Ptafr	2.1
1375041_at	similar to F-box only protein 27	RGD1563982	2.1
1373588_at	FERM domain containing 8	Frmd8	2.1
1390024_at	---	---	2.1
1368702_at	PRKC. apoptosis. WT1. regulator	Pawr	2.1
1395635_at	tumor necrosis factor receptor superfamily. member 26	Tnfrsf26	2.1
1368674_at	phosphorylase. glycogen. liver	Pygl	2.1
1388759_at	---	---	2.1
1371152_a_at	2'-5' oligoadenylate synthetase 1A	Oas1a	2.1
1376006_at	---	---	2.1
1394999_at	similar to RAB7-like protein	RGD1562617	2.1
1387922_at	cysteine-rich secretory protein LCCL domain containing 2	Crispld2	2.1
1372112_at	similar to 9230105E10Rik protein	RGD1304579	2.1
1378305_at	transmembrane 4 L six family member 1	Tm4sf1	2.0
1372904_at	MOB1. Mps One Binder kinase activator-like 2A (yeast)	Mobkl2a	2.0
1373421_at	TGFB-induced factor homeobox 1	Tgif1	2.0
1369697_at	interleukin 8 receptor. beta	Il8rb	2.0
1385605_at	G protein-coupled receptor 84	Gpr84	2.0
1393347_at	integrin alpha L	Itgal	2.0
1378914_a_at	hypothetical protein LOC308990	LOC308990	2.0
1370493_a_at	leukocyte immunoglobulin-like receptor. subfamily B (with TM and ITIM domains). member 3-like /// similar to paired-Ig-like receptor A11 /// similar to paired-Ig-like receptor A11 /// similar to paired-Ig-like receptor B /// similar to killer activatory receptor-like protein p91D	Lilrb3l /// LOC683446 /// LOC690948 /// LOC690955 /// RGD1562625	2.0
1382500_at	---	---	2.0
1388500_at	---	---	2.0
1384765_at	rhomboid 5 homolog 2 (Drosophila)	Rhbdf2	2.0
1372468_at	CD97 molecule	Cd97	2.0
1371239_s_at	tropomyosin 3. gamma	Tpm3	2.0
1381533_at	Rho family GTPase 1	Rnd1	2.0
1385439_x_at	DEXH (Asp-Glu-X-His) box polypeptide 58	Dhx58	2.0
1388335_at	transgelin 2	Tagln2	2.0
1370628_at	granzyme B	Gzmb	2.0
1371170_a_at	interleukin 1 alpha	Il1a	2.0
1388659_at	calcium regulated heat stable protein 1	Carhsp1	2.0
1382311_at	TRAF-interacting protein with forkhead-associated domain	Tifa	2.0
1391463_at	DEAD (Asp-Glu-Ala-Asp) box polypeptide 58	Ddx58	2.0
1383131_at	integrin beta 2	Itgb2	2.0
1396268_at	SP110 nuclear body protein	Sp110	2.0
1371171_at	RT1 class Ib. locus Aw2	RT1-Aw2	2.0
1367825_at	ral guanine nucleotide dissociation stimulator	Ralgds	2.0
1377554_at	tumor necrosis factor (ligand) superfamily. member 9	Tnfsf9	2.0
1368657_at	matrix metallopeptidase 3	Mmp3	2.0
1375966_at	multimerin 2	Mmrn2	1.9
1373513_at	---	---	1.9
1387956_s_at	chemokine-like factor	Cklf	1.9
1371019_at	tribbles homolog 1 (Drosophila)	Trib1	1.9
1374730_at			1.9
1384483_at	---	---	1.9
1389170_at	caspase 7	Casp7	1.9
1387675_at	plasminogen activator. urokinase	Plau	1.9
1379611_at	splA/ryanodine receptor domain and SOCS box containing 1	Spsb1	1.9
1372417_at	SERTA domain containing 1	Sertad1	1.9
1376845_at	putative ISG12(b) protein	isg12(b)	1.9
1376457_at	cysteine-rich secretory protein LCCL domain containing 2	Crispld2	1.9
1386552_at	---	---	1.9
1396755_at	---	---	1.9
1368742_at	complement component 5a receptor 1	C5ar1	1.9
1382993_at	Bcl-2 binding component 3	Bbc3	1.9
1392407_at	---	---	1.9
1391811_at	---	---	1.9
1393832_at	RNA binding motif protein 43	Rbm43	1.9
1374429_at	---	---	1.9
1389467_at	transmembrane protein 100	Tmem100	1.9
1385426_at	coiled-coil domain containing 109B	Ccdc109b	1.9
1380110_at	Janus kinase 2	Jak2	1.9
1390042_at	transmembrane protein 140	Tmem140	1.9
1379059_at	MICAL-like 2	Micall2	1.9
1371106_at	integrin. beta 7	Itgb7	1.9
1379380_at	sprouty homolog 1. antagonist of FGF signaling (Drosophila)	Spry1	1.9
1378344_at	---	---	1.9
1381311_at			1.9
1385407_at	TCDD-inducible poly(ADP-ribose) polymerase	Tiparp	1.9
1367925_at	major vault protein	Mvp	1.9
1367936_at	serine/threonine kinase 10	Stk10	1.8
1368983_at	heparin-binding EGF-like growth factor	Hbegf	1.8
1374143_at	Eph receptor A2	Epha2	1.8
1390386_at	caspase 3. apoptosis related cysteine protease	Casp3	1.8
1370174_at	protein phosphatase 1. regulatory (inhibitor) subunit 15A	Ppp1r15a	1.8
1371150_at	cyclin D1	Ccnd1	1.8
1383015_at	TBC1 domain family. member 10C	Tbc1d10c	1.8
1391803_at	---	---	1.8
1388763_at	similar to Calponin-2 (Calponin H2. smooth muscle) (Neutral calponin)	LOC690976	1.8
1369294_at	bone marrow stromal cell antigen 1	Bst1	1.8
1378925_at	cAMP responsive element modulator	Crem	1.8
1368361_a_at	protein tyrosine phosphatase. non-receptor type 2	Ptpn2	1.8
1383241_at	complement component 1. r subcomponent	C1r	1.8
1368940_at	purinergic receptor P2Y. G-protein coupled 2	P2ry2	1.8
1377286_at	GTPase. IMAP family member 4	Gimap4	1.8
1376891_at	---	---	1.8
1381376_at	tumor necrosis factor. alpha-induced protein 2	Tnfaip2	1.8
1367696_at	interferon induced transmembrane protein 2	Ifitm2	1.8
1370993_at	laminin. gamma 1	Lamc1	1.8
1377765_at	chloride intracellular channel 4 (mitochondrial)	Clic4	1.8
1387984_at	chemokine-like factor	Cklf	1.8
1368856_at	Janus kinase 2	Jak2	1.8
1369959_at	zinc finger protein 36. C3H type-like 1	Zfp36l1	1.8
1385566_at	A kinase (PRKA) anchor protein 2	Akap2	1.8
1377103_at	midnolin	Midn	1.8
1368291_at	baculoviral IAP repeat-containing 2	Birc2	1.8
1373035_at	---	---	1.8
1370249_at	translocator protein	Tspo	1.8
1371659_at	ras homolog gene family. member C	Rhoc	1.8
1388786_at	---	---	1.8
1367914_at	epithelial membrane protein 3	Emp3	1.8
1393038_at	Fc fragment of IgG. high affinity Ia. receptor (CD64)	Fcgr1a	1.8
1386065_at	ankyrin repeat domain 57	Ankrd57	1.8
1375866_at	---	---	1.8
1379703_at	DENN/MADD domain containing 3	Dennd3	1.8
1398275_at	matrix metallopeptidase 9	Mmp9	1.8
1386833_at	B-cell CLL/lymphoma 6. member B (zinc finger protein)	Bcl6b	1.8
1370682_at	leukocyte immunoglobulin-like receptor. subfamily B (with TM and ITIM domains). member 3-like	Lilrb3l	1.8
1368224_at	serine (or cysteine) peptidase inhibitor. clade A. member 3N	Serpina3n	1.8
1383561_at	---	---	1.8
1367831_at	tumor protein p53	Tp53	1.8
1367764_at	cyclin G1	Ccng1	1.8
1394490_at	ATP-binding cassette. sub-family A (ABC1). member 1	Abca1	1.8
1373037_at	ubiquitin-conjugating enzyme E2L 6	Ube2l6	1.8
1398706_at	---	---	1.8
1367663_at	proteasome (prosome. macropain) activator subunit 1	Psme1	1.8
1386901_at	CD36 molecule (thrombospondin receptor)	Cd36	1.8
1372510_at	sulfiredoxin 1 homolog (S. cerevisiae)	Srxn1	1.8
1384562_at	---	---	1.8
1373866_at	coenzyme Q10 homolog B (S. cerevisiae)	Coq10b	1.8
1368050_at	cyclin L1	Ccnl1	1.8
1385608_at	---	---	1.8
1376077_at	max dimerization protein 1	Mxd1	1.7
1377117_at	---	---	1.7
1383075_at	cyclin D1	Ccnd1	1.7
1385434_at	Prostaglandin E receptor 2. subtype EP2	Ptger2	1.7
1376102_at	transmembrane BAX inhibitor motif containing 1	Tmbim1	1.7
1372914_at	lymphotoxin beta receptor (TNFR superfamily. member 3)	Ltbr	1.7
1386890_at	S100 calcium binding protein A10	S100a10	1.7
1374551_at	interferon-induced protein 35	Ifi35	1.7
1369794_a_at	6-phosphofructo-2-kinase/fructose-2.6-biphosphatase 3	Pfkfb3	1.7
1387354_at	signal transducer and activator of transcription 1	Stat1	1.7
1368650_at	Kruppel-like factor 10	Klf10	1.7
1382351_at	GTP binding protein (gene overexpressed in skeletal muscle)	Gem	1.7
1369841_at	heat shock protein 2	Hspa2	1.7
1385627_at	B-cell CLL/lymphoma 3	Bcl3	1.7
1370173_at	superoxide dismutase 2. mitochondrial	Sod2	1.7
1387394_at	interleukin 2 receptor. beta	Il2rb	1.7
1367800_at	plasminogen activator. tissue	Plat	1.7
1379794_at	granzyme B	Gzmb	1.7
1389263_at	retinoic acid induced 14	Rai14	1.7
1394200_at	heat shock protein 2	Hspa2	1.7
1393559_at	---	---	1.7
1377759_at	BH3 interacting domain death agonist	Bid	1.7
1372027_at	---	---	1.7
1398569_at	---	---	1.7
1371536_at	calcium regulated heat stable protein 1	Carhsp1	1.7
1385759_at	serine (or cysteine) peptidase inhibitor. clade B (ovalbumin). member 10	Serpinb10	1.7
1372853_at	v-rel reticuloendotheliosis viral oncogene homolog A (avian)	Rela	1.7
1375988_at	hypothetical protein LOC680262	LOC680262	1.7
1378552_at			1.7
1372719_at	---	---	1.7
1378001_at	---	---	1.7
1386958_at	thioredoxin reductase 1	Txnrd1	1.7
1369306_at	killer cell lectin-like receptor. subfamily D. member 1	Klrd1	1.7
1387420_at	chloride intracellular channel 4 (mitochondrial)	Clic4	1.7
1368488_at	nuclear factor. interleukin 3 regulated	Nfil3	1.7
1395248_at	ER degradation enhancer. mannosidase alpha-like 1	Edem1	1.7
1385029_at	---	---	1.7
1384331_at	sulfiredoxin 1 homolog (S. cerevisiae)	Srxn1	1.7
1389528_s_at	Jun oncogene	Jun	1.7
1389675_at	immediate early response 5-like	Ier5l	1.7
1367595_s_at	beta-2 microglobulin	B2m	1.7
1374033_at	proteasome (prosome. macropain) subunit. beta type 10	Psmb10	1.7
1369393_at	mitogen-activated protein kinase kinase kinase 8	Map3k8	1.7
1371653_at	Tropomyosin 4	Tpm4	1.7
1369793_a_at	melanoma cell adhesion molecule	Mcam	1.7
1393351_at	Retinol dehydrogenase 10 (all-trans)	Rdh10	1.6
1397527_at	tripartite motif-containing 47	Trim47	1.6
1388213_a_at	histocompatibility 2. T region locus 23 /// histocompatibility 2. T region locus 24	H2-T23 /// H2-T24	1.6
1374565_at	NIMA (never in mitosis gene a)-related kinase 6	Nek6	1.6
1382177_at	---	---	1.6
1389110_at	---	---	1.6
1371943_at	serine/threonine kinase 40	Stk40	1.6
1370340_x_at	tropomyosin 3. gamma	Tpm3	1.6
1392922_at	---	---	1.6
1395966_at	potassium channel tetramerisation domain containing 14	Kctd14	1.6
1394779_at	---	---	1.6
1391979_at	---	---	1.6
1386989_at	sphingosine-1-phosphate receptor 2	S1pr2	1.6
1372778_at	solute carrier family 39 (zinc transporter). member 1	Slc39a1	1.6
1390531_at	peroxisomal proliferator-activated receptor A interacting complex 285	Pric285	1.6
1386981_at	solute carrier family 16. member 1 (monocarboxylic acid transporter 1)	Slc16a1	1.6
1386963_at	thyroid hormone receptor interactor 10	Trip10	1.6
1373678_at	---	---	1.6
1385899_at	tripartite motif-containing 16	Trim16	1.6
1368247_at	heat shock 70kD protein 1A /// heat shock 70kD protein 1B (mapped)	Hspa1a /// Hspa1b	1.6
1391946_at	selectin. platelet	Selp	1.6
1387946_at	lectin. galactoside-binding. soluble. 3 binding protein	Lgals3bp	1.6
1370219_at	cytochrome b-245. alpha polypeptide	Cyba	1.6
1369614_at	RAP2B. member of RAS oncogene family	Rap2b	1.6
1388203_x_at	histocompatibility 2. T region locus 24 /// RT1 class Ia. locus A2 /// RT1 class I. A3 /// RT1 class Ib. locus Aw2 /// RT1 class I. CE10 /// RT1 class I. CE15 /// RT1 class I. CE2 /// histocompatibility 2. T region locus 24	H2-T24 /// RT1-A2 /// RT1-A3 /// RT1-Aw2 /// RT1-CE10 /// RT1-CE15 /// RT1-CE2 /// RT1-T24-1	1.6
1367867_at	growth factor. augmenter of liver regeneration	Gfer	1.6
1368382_at	S100 calcium binding protein A3	S100a3	1.6
1369122_at	Bcl2-associated X protein	Bax	1.6
1368945_at	bone morphogenetic protein 2	Bmp2	1.6
1374137_at	---	---	1.6
1382663_at	basic leucine zipper transcription factor. ATF-like	Batf	1.6
1390738_at	bone marrow stromal cell antigen 2	Bst2	1.6
1372624_at	anoctamin 6	Ano6	1.6
1374686_at	solute carrier family 30 (zinc transporter). member 7	Slc30a7	1.6
1397729_x_at	similar to RIKEN cDNA 1600029D21	LOC363060	1.6
1390529_at	CD83 molecule	Cd83	1.6
1367838_at	cystathionase (cystathionine gamma-lyase)	Cth	1.6
1392037_at	---	---	1.6
1374404_at	Jun oncogene	Jun	1.6
1387799_at	FXYD domain-containing ion transport regulator 2	Fxyd2	1.6
1384892_at	---	---	1.6
1379022_at	ADAM metallopeptidase with thrombospondin type 1 motif. 8	Adamts8	1.6
1373989_at	Ras association (RalGDS/AF-6) domain family member 1	Rassf1	1.6
1389304_at	---	---	1.6
1393401_at	---	---	1.6
1385132_at	---	---	1.6
1373767_at	zinc finger. AN1-type domain 2A	Zfand2a	1.6
1374469_at	---	---	1.6
1368835_at	signal transducer and activator of transcription 1	Stat1	1.6
1385217_at	---	---	1.6
1368353_at	glial fibrillary acidic protein	Gfap	1.6
1393550_at	cAMP responsive element modulator	Crem	1.6
1398791_at	thioredoxin reductase 1	Txnrd1	1.6
1382750_at	---	---	1.6
1389355_at	immediate early response 5	Ier5	1.6
1373093_at	ERBB receptor feedback inhibitor 1	Errfi1	1.6
1387856_at	calponin 3. acidic	Cnn3	1.6
1374933_at	melanoma cell adhesion molecule	Mcam	1.6
1393480_at	protein phosphatase 1. regulatory (inhibitor) subunit 2	Ppp1r2	1.6
1385294_at	ets variant 6	Etv6	1.6
1397564_at	---	---	1.6
1392184_at	---	---	1.6
1388212_a_at	histocompatibility 2. T region locus 23 /// histocompatibility 2. T region locus 24	H2-T23 /// H2-T24	1.6
1369665_a_at	interleukin 18	Il18	1.6
1372236_at	nucleotide-binding oligomerization domain containing 1	Nod1	1.6
1392274_at	---	---	1.6
1372835_at	ras homolog gene family. member J	Rhoj	1.6
1373262_at	similar to 2310014H01Rik protein	RGD1309543	1.6
1374063_at	splicing factor. arginine/serine-rich 3	Sfrs3	1.6
1368025_at	DNA-damage-inducible transcript 4	Ddit4	1.6
1368416_at	integrin binding sialoprotein	Ibsp	1.6
1379357_at	---	---	1.6
1389368_at	Cnksr family member 3	Cnksr3	1.6
1392755_at	leucine rich repeat containing 8 family. member C	Lrrc8c	1.6
1373961_at	similar to 4930453N24Rik protein	MGC95208	1.6
1382873_at	CTTNBP2 N-terminal like	Cttnbp2nl	1.6
1390154_at	similar to Interferon-alpha/beta receptor beta chain precursor (IFN-alpha-REC) (Type I interferon receptor) (IFN-R) (Interferon alpha/beta receptor-2)	LOC686326	1.6
1381278_at	---	---	1.6
1389742_at	---	---	1.6
1383935_at	---	---	1.6
1394375_x_at	B-cell CLL/lymphoma 6. member B (zinc finger protein)	Bcl6b	1.6
1369737_at	cAMP responsive element modulator	Crem	1.6
1369979_at	src kinase associated phosphoprotein 2	Skap2	1.6
1372995_at	protein kinase D2	Prkd2	1.6
1369025_at	Cd5 molecule	Cd5	1.6
1370984_at	zinc finger protein 46	Zfp46	1.6
1382074_at	ring finger protein 19B	Rnf19b	1.6
1383391_a_at	complement component 2	C2	1.6
1373143_at	similar to hypothetical protein FLJ10652	RGD1309621	1.5
1377693_at	FERM and PDZ domain containing 1	Frmpd1	1.5
1373623_at	inositol 1.4.5-trisphosphate 3-kinase C	Itpkc	1.5
1380617_at	GTPase. IMAP family member 5	Gimap5	1.5
1384186_at	ER degradation enhancer. mannosidase alpha-like 1	Edem1	1.5
1373923_at	Retinol dehydrogenase 10 (all-trans)	Rdh10	1.5
1371839_at	splicing factor. arginine/serine-rich 2	Sfrs2	1.5
1390192_at	solute carrier family 27 (fatty acid transporter). member 3	Slc27a3	1.5
1370728_at	interleukin 13 receptor. alpha 1	Il13ra1	1.5
1389246_at	UDP-Gal:betaGlcNAc beta 1.4- galactosyltransferase. polypeptide 1	B4galt1	1.5
1381461_at	---	---	1.5
1368679_a_at	v-yes-1 Yamaguchi sarcoma viral related oncogene homolog	Lyn	1.5
1373672_at	Serine (or cysteine) peptidase inhibitor. clade B. member 9	Serpinb9	1.5
1377404_at	stanniocalcin 1	Stc1	1.5
1387090_a_at	LIM domain kinase 2	Limk2	1.5
1367657_at	B-cell translocation gene 1. anti-proliferative	Btg1	1.5
1376056_at	---	---	1.5
1369565_at	interleukin 12b	Il12b	1.5
1389014_at	nicotinamide phosphoribosyltransferase	Nampt	1.5
1373554_at	splA/ryanodine receptor domain and SOCS box containing 1	Spsb1	1.5
1382277_at	lymphocyte antigen 96	Ly96	1.5
1368851_at	v-ets erythroblastosis virus E26 oncogene homolog 1 (avian)	Ets1	1.5
1383424_at	cytidine monophosphate (UMP-CMP) kinase 2. mitochondrial	Cmpk2	1.5
1370561_at	alpha 1.3-galactosyltransferase 2	A3galt2	1.5
1391026_at	immediate early response 5-like	Ier5l	1.5
1371643_at	cyclin D1	Ccnd1	1.5
1379302_at	recombination signal binding protein for immunoglobulin kappa J region	Rbpj	1.5
1373975_at	indolethylamine N-methyltransferase	Inmt	1.5
1392065_at	kinesin family member 18A	Kif18a	1.5
1384946_at	---	---	1.5
1367689_a_at	CD36 molecule (thrombospondin receptor)	Cd36	1.5
1375901_at	DEAD (Asp-Glu-Ala-Asp) box polypeptide 21	Ddx21	1.5
1391453_at	Epstein-Barr virus induced 3	Ebi3	1.5
1371123_x_at	histocompatibility 2. T region locus 23 /// histocompatibility 2. T region locus 24	H2-T23 /// H2-T24	1.5
1374618_at	---	---	1.5
1367725_at	pim-3 oncogene	Pim3	1.5
1381025_at	---	---	1.5
1372301_at	AE binding protein 1	Aebp1	1.5
1377626_at	hypothetical protein LOC686634	LOC686634	1.5
1372070_at	interferon gamma inducible protein 30	Ifi30	1.5
1396101_at	stanniocalcin 1	Stc1	1.5
1375874_at	similar to cDNA sequence BC013529	RGD1309759	1.5
1375870_a_at	RNA binding motif. single stranded interacting protein 1	Rbms1	1.5
1371017_at	---	---	1.5
1382026_at	Rho GTPase activating protein 9	Arhgap9	1.5
1368311_at	O-6-methylguanine-DNA methyltransferase	Mgmt	1.5
1374070_at	glutathione peroxidase 2	Gpx2	1.5
1376098_a_at	myosin IG	Myo1g	1.5
1378361_at	chromodomain helicase DNA binding protein 7	Chd7	1.5
1370106_at	fibroblast growth factor 18	Fgf18	1.5
1382154_at	protein tyrosine phosphatase. non-receptor type 12	Ptpn12	1.5
1373960_at	transmembrane protein 120A	Tmem120a	1.5
1369407_at	tumor necrosis factor receptor superfamily. member 11b	Tnfrsf11b	1.5
1368055_a_at	lamin A	Lmna	1.5
1389789_at	Max dimerization protein 1	Mxd1	1.5
1370190_at	H3 histone. family 3B	H3f3b	1.5
1378140_at	ADP-ribosylation factor-like 11	Arl11	1.5
1371838_at	splicing factor. arginine/serine-rich 2	Sfrs2	1.5
1384381_at	ATP-binding cassette. sub-family A (ABC1). member 1	Abca1	1.5
1368990_at	cytochrome P450. family 1. subfamily b. polypeptide 1	Cyp1b1	1.5
1370163_at	ornithine decarboxylase 1	Odc1	1.5
1378179_a_at	lipoma HMGIC fusion partner-like 2	Lhfpl2	1.5
1374422_at	similar to Erbb2 interacting protein isoform 2	RGD1562952	1.5
1370463_x_at	RT1 class I. CE16	RT1-CE16	1.5
1374537_at	chondroitin sulfate synthase 1	Chsy1	1.5
1373559_at	neuronal pentraxin 2	Nptx2	1.5
1393044_at	cytidine monophosphate (UMP-CMP) kinase 2. mitochondrial	Cmpk2	1.5
1386186_s_at	---	---	1.5
1379604_at			1.5
1373575_at	Fc fragment of IgE. high affinity I. receptor for		1.5
1392321_at	---	---	1.5
1388492_at	TNFAIP3 interacting protein 1	Tnip1	1.5
1399050_at	adenylosuccinate synthase	Adss	1.5
1380611_at	FK506 binding protein 5	Fkbp5	1.5
1398888_at	H3 histone. family 3B	H3f3b	1.5
1398849_at	H3 histone. family 3B	H3f3b	1.5
1370348_at	ninjurin 1	Ninj1	1.5
1372664_at	Tnf receptor-associated factor 2	Traf2	1.5
1388114_at	similar to Myosin regulatory light chain 2-A. smooth muscle isoform (Myosin RLC-A)	RGD1309537	1.5
1374117_at	BAI1-associated protein 2	Baiap2	1.5
1393162_at	solute carrier family 39 (metal ion transporter). member 6	Slc39a6	1.5
1375267_at	peptidylprolyl isomerase C	Ppic	1.5
1383760_at	DPH3. KTI11 homolog (S. cerevisiae)	Dph3	1.5
1382531_at	toll-like receptor 7	Tlr7	1.5
1368910_at	protein phosphatase 2C. magnesium dependent. catalytic subunit	Ppm2c	1.5
1393928_at	---	---	1.5
1368270_at	apolipoprotein B mRNA editing enzyme. catalytic polypeptide 1	Apobec1	1.5
1393805_at	splA/ryanodine receptor domain and SOCS box containing 1	Spsb1	1.5
1368626_at	potassium intermediate/small conductance calcium-activated channel. subfamily N. member 3	Kcnn3	1.5
1371446_at	mitogen-activated protein kinase-activated protein kinase 2	Mapkapk2	1.5
1373233_at	lipoma HMGIC fusion partner-like 2	Lhfpl2	1.5
1367938_at	UDP-glucose dehydrogenase	Ugdh	1.5
1376795_at	phosphoinositide-3-kinase adaptor protein 1	Pik3ap1	1.5
1379371_at	---	---	1.5
1374446_at	TCDD-inducible poly(ADP-ribose) polymerase	Tiparp	1.5
1372271_at	RNA binding motif protein 38	Rbm38	1.5
1372075_at	splicing factor. arginine/serine-rich 6	Sfrs6	1.5
1371382_at	filamin. alpha	Flna	1.5
1390863_at	solute carrier family 19 (thiamine transporter). member 2	Slc19a2	1.5
1369262_at	caspase 8	Casp8	1.5
1369557_at	caspase 7	Casp7	1.5
1368118_at	B-cell CLL/lymphoma 10	Bcl10	1.5
1392529_at	sprouty homolog 4 (Drosophila)	Spry4	1.5
1387048_at	DEAD (Asp-Glu-Ala-Asp) box polypeptide 39	Ddx39	1.5
1390859_at	Nedd4 binding protein 1	N4bp1	1.5
1383862_at	---	---	1.5
1388154_at	E2F transcription factor 5	E2f5	1.5
1383616_at	interleukin 10 receptor. beta	Il10rb	1.5
1369174_at	SMAD family member 1	Smad1	1.5
1373488_at	---	---	1.5
1371440_at	Beta-2 microglobulin	B2m	1.5
1373245_at	collagen. type IV. alpha 1	Col4a1	1.5
1390561_at	---	---	1.5
1372277_at	similar to aldehyde dehydrogenase 4 family. member A1	LOC641316	1.5
1369830_at	protein kinase C. eta	Prkch	1.5
1387806_at	RAP1B. member of RAS oncogene family	Rap1b	1.5
1367709_at	Cd63 molecule	Cd63	1.5
1371527_at	epithelial membrane protein 1	Emp1	1.5
1374306_at	zinc finger. DHHC domain containing 18	Zdhhc18	1.5
1388530_at	CDC42 small effector 1	Cdc42se1	1.5
1369415_at	basic helix-loop-helix family. member e40	Bhlhe40	1.5
1386987_at	interleukin 6 receptor. alpha	Il6ra	1.5
1375216_at	poliovirus receptor-related 2	Pvrl2	1.5
1394275_at	---	---	1.5
1374433_at	---	---	1.4
1385476_x_at	stimulated by retinoic acid gene 6	Stra6	1.4
1397167_at	---	---	1.4
1368965_at	solute carrier family 16. member 3 (monocarboxylic acid transporter 4)	Slc16a3	1.4
1393612_a_at	DEP domain containing 7	Depdc7	1.4
1367922_at	ADAM metallopeptidase domain 17	Adam17	1.4
1380772_at	---	---	1.4
1374610_at	---	---	1.4
1379425_at	defects in morphology 1 homolog (S. cerevisiae)	Dem1	1.4
1383357_a_at	RELT-like 1	Rell1	1.4
1389230_at	---	---	1.4
1377322_at	---	---	1.4
1388140_at	RAB13. member RAS oncogene family	Rab13	1.4
1388739_at	ubiquitin protein ligase E3 component n-recognin 7 (putative)	Ubr7	1.4
1370575_a_at	antizyme inhibitor 1	Azin1	1.4
1379312_at	peroxisome proliferator-activated receptor gamma. coactivator-related 1	Pprc1	1.4
1387153_at	reversion induced LIM gene	Ril	1.4
1388769_at	Tnf receptor-associated factor 7	Traf7	1.4
1385800_at	---	---	1.4
1389380_at	folylpolyglutamate synthase	Fpgs	1.4
1388686_at	regulator of calcineurin 1	Rcan1	1.4
1381804_at	B-cell CLL/lymphoma 6. member B (zinc finger protein)	Bcl6b	1.4
1371537_at	UDP-Gal:betaGlcNAc beta 1.4-galactosyltransferase. polypeptide 5	B4galt5	1.4
1372734_at	small cell adhesion glycoprotein	Smagp	1.4
1373140_at	---	---	1.4
1388721_at	heat shock protein 8	Hspb8	1.4
1372211_at	v-maf musculoaponeurotic fibrosarcoma oncogene homolog K (avian)	Mafk	1.4
1382680_at	Adipose differentiation related protein	Adfp	1.4
1379316_at	---	---	1.4
1377999_at	---	---	1.4
1377761_at	glutamine-fructose-6-phosphate transaminase 2	Gfpt2	1.4
1370247_a_at	peripheral myelin protein 22	Pmp22	1.4
1389404_at	forkhead box S1	Foxs1	1.4
1374846_at	hexamethylene bis-acetamide inducible 1	Hexim1	1.4
1387714_at	cAMP responsive element modulator	Crem	1.4
1392264_s_at	serine (or cysteine) peptidase inhibitor. clade E. member 1	Serpine1	1.4
1376513_a_at	---	---	1.4
1387669_a_at	epoxide hydrolase 1. microsomal	Ephx1	1.4
1382078_at	---	---	1.4
1370964_at	argininosuccinate synthetase 1	Ass1	1.4
1373831_at	hypothetical protein LOC619574	LOC619574	1.4
1367795_at	interferon-related developmental regulator 1	Ifrd1	1.4
1370924_at	similar to T-cell receptor beta-2 chain C region /// T-cell receptor beta chain	LOC362350 /// Tcrb	1.4
1379450_at	CTTNBP2 N-terminal like	Cttnbp2nl	1.4
1369726_at	TAP binding protein	Tapbp	1.4
1390122_at	---	---	1.4
1376576_at	dual specificity phosphatase 11 (RNA/RNP complex 1-interacting)	Dusp11	1.4
1384358_at	Heme oxygenase (decycling) 2	Hmox2	1.4
1370371_a_at	carcinoembryonic antigen-related cell adhesion molecule 1 (biliary glycoprotein) /// carcinoembryonic antigen-related cell adhesion molecule 10	Ceacam1 /// Ceacam10	1.4
1368946_at	ADP-ribosylation factor 2	Arf2	1.4
1383180_at	protein phosphatase 1. regulatory (inhibitor) subunit 2	Ppp1r2	1.4
1373447_at	hematological and neurological expressed 1-like	Hn1l	1.4
1368013_at	DNA-damage-inducible transcript 4-like	Ddit4l	1.4
1387282_at	heat shock protein 8	Hspb8	1.4
1386967_at	ras homolog gene family. member Q	Rhoq	1.4
1374625_at	hairy and enhancer of split 6 (Drosophila)	Hes6	1.4
1369173_at	complement component 3a receptor 1	C3ar1	1.4
1382739_at	G protein-coupled receptor 19	Gpr19	1.4
1380521_at	hematopoietic cell specific Lyn substrate 1	Hcls1	1.4
1386986_at	opioid growth factor receptor	Ogfr	1.4
1370880_at	ribonuclease/angiogenin inhibitor 1	Rnh1	1.4
1370940_at	tight junction protein 2	Tjp2	1.4
1389039_at	---	---	1.4
1394340_at	inositol polyphosphate-1-phosphatase	Inpp1	1.4
1376089_at	---	---	1.4
1368660_at	Rap guanine nucleotide exchange factor (GEF) 3	Rapgef3	1.4
1384968_at	SH3-domain binding protein 2	Sh3bp2	1.4
1377023_at	dual specificity phosphatase 2	Dusp2	1.4
1370912_at	heat shock 70kD protein 1B (mapped)	Hspa1b	1.4
1379284_at	ubiquitin associated and SH3 domain containing. B	Ubash3b	1.4
1374652_at	---	---	1.4
1368174_at	EGL nine homolog 3 (C. elegans)	Egln3	1.4
1371974_at	phytanoyl-CoA dioxygenase domain containing 1	Phyhd1	1.4
1376195_at	similar to spindlin /// spindlin 1	LOC682571 /// Spin1	1.4
1390031_at	ORAI calcium release-activated calcium modulator 1	Orai1	1.4
1397214_at	---	---	1.4
1393140_at	zinc finger CCCH type containing 12A	Zc3h12a	1.4
1368870_at	inhibitor of DNA binding 2	Id2	1.4
1371913_at	transforming growth factor. beta induced	Tgfbi	1.4
1389373_at	SMAD family member 1	Smad1	1.4
1389261_at	similar to hypothetical protein MGC23280	RGD1305508	1.4
1386976_at			1.4
1370875_at	ezrin	Ezr	1.4
1390134_at	---	---	1.4
1373843_at	---	---	1.4
1387950_at	nuclear import 7 homolog (S. cerevisiae)	Nip7	1.4
1373830_at	hypothetical protein LOC619574	LOC619574	1.4
1383253_at	---	---	1.4
1390403_at	family with sequence similarity 43. member A	Fam43a	1.4
1383119_at	opioid growth factor receptor-like 1	Ogfrl1	1.4
1369998_at	ADP-ribosylation factor 6	Arf6	1.4
1393239_at	Mitochondrial fission regulator 1	Mtfr1	1.4
1378940_at	SHQ1 homolog (S. cerevisiae)	Shq1	1.4
1388813_at	ADP-ribosylation factor 2	Arf2	1.4
1389391_at	solute carrier family 35. member E3	Slc35e3	1.4
1393738_s_at	malignant fibrous histiocytoma amplified sequence 1	Mfhas1	1.4
1384900_at	MOB1. Mps One Binder kinase activator-like 2A (yeast)	Mobkl2a	1.4
1371194_at	tumor necrosis factor alpha induced protein 6	Tnfaip6	1.4
1392528_at	Granulocyte-macrophage colony stimulating receptor alpha	Csf2ra	1.4
1377461_at	hypothetical protein LOC680485	LOC680485	1.4
1383186_at	similar to RIKEN cDNA 1600013K19	RGD1307749	1.4
1398508_at	polyglutamine-containing protein	Pqcp	1.4
1374600_at	histone cluster 1. H4b	Hist1h4b	1.4
1393885_at	---	---	1.4
1378927_at	---	---	1.4
1391217_at	---	---	1.4
1373881_at	Rho. GDP dissociation inhibitor (GDI) beta	Arhgdib	1.4
1373108_at	protein phosphatase 1. regulatory (inhibitor) subunit 3C	Ppp1r3c	1.4
1368408_at	G protein-coupled receptor kinase 5	Grk5	1.4
1383426_at	proline-serine-threonine phosphatase-interacting protein 1	Pstpip1	1.4
1383320_at	lymphocyte-specific protein tyrosine kinase	Lck	1.4
1372726_at	histone cluster 1. H4b	Hist1h4b	1.4
1382682_at	---	---	1.4
1388482_at	family with sequence similarity 129. member B	Fam129b	1.4
1386466_at	---	---	1.4
1388840_at	pleckstrin homology domain containing. family G (with RhoGef domain) member 2	Plekhg2	1.4
1388425_at	OAF homolog (Drosophila)	Oaf	1.4
1388857_at	Sec23 homolog B (S. cerevisiae)	Sec23b	1.4
1373877_at	Phosphatidylinositol binding clathrin assembly protein	Picalm	1.4
1389067_at	solute carrier organic anion transporter family. member 4a1	Slco4a1	1.4
1389778_a_at	transcription elongation factor B (SIII). polypeptide 3	Tceb3	1.4
1375551_at	coiled-coil domain containing 86	Ccdc86	1.4
1379581_at	mitogen-activated protein kinase 1 interacting protein 1-like	Mapk1ip1l	1.4
1392425_x_at	LUC7-like (S. cerevisiae)	Luc7l	1.4
1398561_at	interferon regulatory factor 2	Irf2	1.4
1376205_at	---	---	1.4
1370504_a_at	peripheral myelin protein 22	Pmp22	1.4
1370688_at	glutamate-cysteine ligase. catalytic subunit	Gclc	1.4
1390298_at	sorting nexin 18	Snx18	1.4
1373657_at	solute carrier family 31 (copper transporters). member 2	Slc31a2	1.3
1384391_at	retinol dehydrogenase 10 (all-trans)	Rdh10	1.3
1389677_at	synapse defective 1. Rho GTPase. homolog 1 (C. elegans)	Syde1	1.3
1392688_at	Ras association (RalGDS/AF-6) domain family member 1	Rassf1	1.3
1387908_at	RAS. dexamethasone-induced 1	Rasd1	1.3
1373197_at	similar to Protein KIAA1404	LOC686701	1.3
1372634_at	ADP-ribosylhydrolase like 2	Adprhl2	1.3
1398349_at	adenylate kinase 2	Ak2	1.3
1377869_at	CCR4 carbon catabolite repression 4-like (S. cerevisiae)	Ccrn4l	1.3
1374832_at	---	---	1.3
1390021_at	histone cluster 1. H2bh	Hist1h2bh	1.3
1371998_at	MOB1. Mps One Binder kinase activator-like 1B (yeast)	Mobkl1b	1.3
1368124_at	dual specificity phosphatase 5	Dusp5	1.3
1367767_at	3-hydroxymethyl-3-methylglutaryl-Coenzyme A lyase	Hmgcl	1.3
1369738_s_at	cAMP responsive element modulator	Crem	1.3
1370542_a_at	E74-like factor 1	Elf1	1.3
1387244_at	cell growth regulator with ring finger domain 1	Cgrrf1	1.3
1393028_at	---	---	1.3
1367635_at	prolyl 4-hydroxylase. beta polypeptide	P4hb	1.3
1392791_at	---	---	1.3
1371310_s_at	serine (or cysteine) peptidase inhibitor. clade H. member 1	Serpinh1	1.3
1390576_at	similar to Putative RNA-binding protein 15 (RNA-binding motif protein 15) (One-twenty two protein)	LOC684233	1.3
1387076_at	hypoxia-inducible factor 1. alpha subunit (basic helix-loop-helix transcription factor)	Hif1a	1.3
1388901_at	FK506 binding protein 5	Fkbp5	1.3
1369590_a_at	DNA-damage inducible transcript 3	Ddit3	1.3
1373284_at	salvador homolog 1 (Drosophila)	Sav1	1.3
1372354_at	dual specificity phosphatase 16	Dusp16	1.3
1367948_a_at	kinase insert domain protein receptor	Kdr	1.3
1368645_at	protein tyrosine phosphatase. non-receptor type 1	Ptpn1	1.3
1369115_at	adrenergic. beta-2-. receptor. surface	Adrb2	1.3
1376001_at	polymerase (RNA) I polypeptide E	Polr1e	1.3
1389468_at	ribose 5-phosphate isomerase A	Rpia	1.3
1399005_at	protein phosphatase 2. regulatory subunit B'. alpha isoform	Ppp2r5a	1.3
1372317_at	EH-domain containing 1	Ehd1	1.3
1373984_at	solute carrier family 39 (zinc transporter). member 14	Slc39a14	1.3
1372787_at	UTP3. small subunit (SSU) processome component. homolog (S. cerevisiae)	Utp3	1.3
1373452_at	RNA terminal phosphate cyclase-like 1	Rcl1	1.3
1378257_at	three prime repair exonuclease 1	Trex1	1.3
1379832_at	polymerase (RNA) II (DNA directed) polypeptide D	Polr2d	1.3
1384307_at	---	---	1.3
1372256_at	cysteine-rich intestinal protein	Crip	1.3
1368869_at	A kinase (PRKA) anchor protein 12	Akap12	1.3
1374857_at	nucleolar protein family A. member 1 (H/ACA small nucleolar RNPs)	Nola1	1.3
1392813_at	---	---	1.3
1373160_at	phosphatidic acid phosphatase type 2 domain containing 1B	Ppapdc1b	1.3
1380019_at	T-cell. immune regulator 1. ATPase. H+ transporting. lysosomal V0 subunit A3	Tcirg1	1.3
1373679_at	---	---	1.3
1382984_at	torsin family 1. member B	Tor1b	1.3
1374601_at	interferon gamma receptor 2	Ifngr2	1.3
1371719_at	bromodomain containing 2	Brd2	1.3
1372727_at	---	---	1.3
1374797_at	ELL associated factor 1	Eaf1	1.3
1375739_at	EH-domain containing 4	Ehd4	1.3
1388808_at	polymerase (RNA) II (DNA directed) polypeptide A. 220kDa	Polr2a	1.3
1370844_at	heterogeneous nuclear ribonucleoprotein F	Hnrnpf	1.3
1380357_a_at	---	---	1.3
1398539_at	---	---	1.3
1388236_x_at	RT1 class I. CE12	RT1-CE12	1.3
1383034_at	RING1 and YY1 binding protein	Rybp	1.3
1371936_at	eukaryotic translation initiation factor 4A1	Eif4a1	1.3
1373516_at	ribosomal RNA processing 1 homolog B (S. cerevisiae)	Rrp1b	1.3
1368596_at	SNF1-like kinase	Snf1lk	1.3
1370621_at	Cd247 molecule	Cd247	1.3
1379304_at	Prkr interacting protein 1 (IL11 inducible)	Prkrip1	1.3
1369387_at	vav 1 guanine nucleotide exchange factor	Vav1	1.3
1373670_at	Signal transducer and activator of transcription 2	Stat2	1.3
1377000_at	WAS protein homology region 2 domain containing 1	Whdc1	1.3
1388957_at	---	---	1.3
1368066_at	BCL2-antagonist/killer 1	Bak1	1.3
1376496_at	apolipoprotein L 9a	Apol9a	1.3
1382856_at	XRCC6 binding protein 1	Xrcc6bp1	1.3
1372523_at	glutamate-cysteine ligase. catalytic subunit	Gclc	1.3
1389445_at	zinc finger protein 688	Znf688	1.3
1367456_at	ubiquitin-conjugating enzyme E2D 3 (UBC4/5 homolog. yeast)	Ube2d3	1.3
1370976_at	GTPase activating protein (SH3 domain) binding protein 1	G3bp1	1.3
1388742_at	---	---	1.3
1368076_at	von Hippel-Lindau tumor suppressor	Vhl	1.3
1376615_at	TEA domain family member 3	Tead3	1.3
1372621_at	family with sequence similarity 176. member B	Fam176b	1.3
1377686_at	---	---	1.3
1384388_at	transmembrane emp24 protein transport domain containing 9	Tmed9	1.3
1375504_at	polymerase (DNA directed). gamma 2. accessory subunit	Polg2	1.3
1394561_at	hyaluronan and proteoglycan link protein 3	Hapln3	1.3
1389036_at	phosphatidylserine decarboxylase	Pisd	1.3
1374157_at	Phosphodiesterase 4B. cAMP specific	Pde4b	1.3
1390956_at	apolipoprotein L 11a	Apol11a	1.3
1377019_at	---	---	1.3
1370030_at	glutamate cysteine ligase. modifier subunit	Gclm	1.3
1393431_at	similar to Splicing factor U2AF 35 kDa subunit (U2 auxiliary factor 35 kDa subunit) (U2 snRNP auxiliary factor small subunit)	LOC687575	1.3
1397916_s_at	protein tyrosine phosphatase. non-receptor type 1	Ptpn1	1.3
1375186_at	DPH3. KTI11 homolog (S. cerevisiae)	Dph3	1.3
1376026_at	downstream neighbor of SON	Donson	1.3
1374473_at	protein phosphatase 1. regulatory (inhibitor) subunit 15b	Ppp1r15b	1.3
1374903_at	glucosaminyl (N-acetyl) transferase 2. I-branching enzyme	Gcnt2	1.3
1383986_at	tropomyosin 3. gamma	Tpm3	1.3
1367624_at	activating transcription factor 4 (tax-responsive enhancer element B67)	Atf4	1.3
1370366_at	translocase of inner mitochondrial membrane 10 homolog (yeast)	Timm10	1.3
1372432_at	PRP3 pre-mRNA processing factor 3 homolog (S. cerevisiae)	Prpf3	1.3
1374500_at	PRP38 pre-mRNA processing factor 38 (yeast) domain containing B	Prpf38b	1.3
1371646_at	cortistatin /// phosphogluconate dehydrogenase	Cort /// Pgd	1.3
1399125_at	inositol polyphosphate-1-phosphatase	Inpp1	1.3
1381923_at	similar to LOC387763 protein	RGD1564664	1.3
1368251_at	Janus kinase 3	Jak3	1.3
1370339_at	tropomyosin 3. gamma	Tpm3	1.3
1392960_at	similar to RIKEN cDNA 2310004I24 gene	RGD1309906	1.3
1388429_at	gem (nuclear organelle) associated protein 7 /// similar to gem (nuclear organelle) associated protein 7	Gemin7 /// LOC499391	1.3
1374326_at	peter pan homolog (Drosophila)	Ppan	1.3
1372267_at	proteasome (prosome. macropain) 26S subunit. non-ATPase. 5	Psmd5	1.3
1368176_at	retinoic acid receptor. alpha	Rara	1.3
1371445_at	leucine rich repeat containing 59	Lrrc59	1.2
1399046_at	topoisomerase (DNA) I	Top1	1.2
1376076_at	---	---	1.2
1383246_at	armadillo repeat containing 7	Armc7	1.2
1387001_at	v-ral simian leukemia viral oncogene homolog B (ras related		1.2
1372446_at	protein phosphatase 1. regulatory (inhibitor) subunit 2	Ppp1r2	1.2
1376965_at	---	---	1.2
1387342_at	guanine nucleotide binding protein (G protein). gamma 5	Gng5	1.2
1391214_at	family with sequence similarity 26. member F	Fam26f	1.2
1371869_at	proteasome (prosome. macropain) subunit. alpha type 7	Psma7	1.2
1371662_at	lysyl-tRNA synthetase	Kars	1.2
1386870_at	glutamate-ammonia ligase (glutamine synthetase)	Glul	1.2
1372043_at	mRNA turnover 4 homolog (S. cerevisiae)	Mrto4	1.2
1396407_at	growth arrest specific 8	Gas8	1.2
1397538_at	TBC1 domain family. member 30	Tbc1d30	1.2
1367495_at	similar to prefoldin 4	RGD1560211	1.2
1374452_at	phosphodiesterase 9A	Pde9a	1.2
1367652_at	insulin-like growth factor binding protein 3	Igfbp3	1.2
1389623_at	activating transcription factor 1	Atf1	1.2
1369961_at	phosphatidic acid phosphatase type 2A	Ppap2a	1.2
1388369_at	transmembrane emp24 protein transport domain containing 9	Tmed9	1.2
1388878_at	NIN1/RPN12 binding protein 1 homolog (S. cerevisiae)	Nob1	1.2
1370309_a_at	heterogeneous nuclear ribonucleoprotein A/B	Hnrnpab	1.2
1388629_at	IMP (inosine monophosphate) dehydrogenase 2	Impdh2	1.2
1388466_at	proteasome (prosome. macropain) 26S subunit. non-ATPase. 3	Psmd3	1.2
1384983_at	zinc finger. DHHC-type containing 5	Zdhhc5	1.2
1389541_at	---	---	1.2
1373959_at	protein phosphatase 2 (formerly 2A). regulatory subunit A (PR 65). beta isoform	Ppp2r1b	1.2
1372990_at	cAMP responsive element binding protein 3	Creb3	1.2
1398839_at	thioredoxin 1	Txn1	1.2
1389163_at	tripartite motif-containing 32	Trim32	1.2
1398315_at	ribosomal protein L15	Rpl15	1.2
1369969_at			1.2
1371478_at	similar to RIKEN cDNA 1110008F13	RGD1307752	1.2
1398853_at	proteasome (prosome. macropain) subunit. beta type 3	Psmb3	1.2
1390770_at	---	---	1.2
1398767_at	ubiquitin C	Ubc	1.2
1371617_at	proteasome (prosome. macropain) 26S subunit. non-ATPase. 13	Psmd13	1.2
1394760_at	similar to KIAA1409 protein	RGD1311117	0.8
1384135_at	---	---	0.8
1377011_at	furry homolog (Drosophila)	Fry	0.8
1377197_at	---	---	0.8
1372820_at	---	---	0.8
1387018_at	Arg/Abl-interacting protein ArgBP2	Argbp2	0.8
1374590_at	phospholipase C-like 2	Plcl2	0.8
1390204_at	---	---	0.8
1383502_at	topoisomerase (DNA) II binding protein 1	Topbp1	0.8
1383359_at	ligand of numb-protein X 2	Lnx2	0.8
1382685_at	slit homolog 2 (Drosophila)	Slit2	0.8
1373970_at	interleukin 33	Il33	0.8
1384233_at	---	---	0.8
1376434_at	---	---	0.8
1384822_at	---	---	0.8
1383103_at	family with sequence similarity 172. member A	Fam172a	0.8
1393796_at	centrosomal protein 152	Cep152	0.8
1374746_at	---	---	0.8
1372133_at	related RAS viral (r-ras) oncogene homolog 2	Rras2	0.8
1397119_at	---	---	0.8
1391338_at	---	---	0.8
1387046_at	intraflagellar transport 172 homolog (Chlamydomonas)	Ift172	0.8
1382563_at	similar to hypothetical protein FLJ38944	RGD1560818	0.8
1389618_at	---	---	0.8
1395387_at	intraflagellar transport 81 homolog (Chlamydomonas)	Ift81	0.8
1393082_at	protein phosphatase 1. regulatory (inhibitor) subunit 14c	Ppp1r14c	0.8
1390728_at	LIM domains containing 1	Limd1	0.8
1389411_at	---	---	0.8
1390400_a_at	---	---	0.8
1397011_at	---	---	0.8
1383735_at	Fanconi anemia. complementation group L	Fancl	0.8
1378880_at	---	---	0.8
1396886_at	---	---	0.8
1388936_at	cadherin 11	Cdh11	0.8
1383138_at	slingshot homolog 3 (Drosophila)	Ssh3	0.8
1379498_at	---	---	0.8
1390654_at	---	---	0.8
1385956_at	---	---	0.8
1385256_at	---	---	0.8
1390210_at	Phosphorylase kinase alpha 1	Phka1	0.8
1368061_at	potassium voltage-gated channel. subfamily H (eag-related). member 1	Kcnh1	0.8
1385126_at	---	---	0.8
1390441_at	ArfGAP with SH3 domain. ankyrin repeat and PH domain 1	Asap1	0.8
1383734_at	---	---	0.8
1388672_at	zinc finger. CCHC domain containing 24	Zcchc24	0.8
1382001_at	similar to Myeloid/lymphoid or mixed-lineage leukemia protein 3 homolog (Histone-lysine N-methyltransferase. H3 lysine-4 specific MLL3)	LOC502710	0.8
1379899_at	---	---	0.8
1386755_at	coiled-coil domain containing 91	Ccdc91	0.8
1390622_at	---	---	0.8
1383086_at	---	---	0.8
1379072_at	phosphorylase kinase alpha 2	Phka2	0.8
1390181_at	---	---	0.8
1369035_a_at	potassium inwardly-rectifying channel. subfamily J. member 6	Kcnj6	0.8
1381757_at	hypothetical LOC305552	RGD1309501	0.8
1397391_at	---	---	0.8
1373419_at	Protein tyrosine phosphatase. receptor type. G	Ptprg	0.8
1397924_at	---	---	0.8
1398255_at	solute carrier family 15 (H+/peptide transporter). member 2	Slc15a2	0.8
1369527_at	chemokine (C-X3-C motif) receptor 1	Cx3cr1	0.8
1381207_at	---	---	0.8
1374622_at	---	---	0.8
1396441_at	---	---	0.8
1370444_at	calcium channel. voltage-dependent. N type. alpha 1B subunit	Cacna1b	0.8
1376772_at	Similar to chromosome 6 open reading frame 130		0.8
1383458_at	---	---	0.8
1383950_at	---	---	0.8
1392064_at	distal-less homeobox 1	Dlx1	0.8
1377639_at	adipocyte-specific adhesion molecule	Asam	0.8
1394120_a_at	---	---	0.8
1396001_at	---	---	0.8
1372297_at	glutathione S-transferase alpha 4	Gsta4	0.8
1381058_at	---	---	0.8
1383314_at	transmembrane protein 51	Tmem51	0.8
1392134_x_at	SLIT-ROBO Rho GTPase activating protein 2	Srgap2	0.8
1385340_at	---	---	0.8
1371520_at	zinc finger protein 291	Znf291	0.8
1391131_at	---	---	0.8
1377711_at	---	---	0.8
1383137_at	SRY (sex determining region Y)-box 4	Sox4	0.8
1378396_at	---	---	0.8
1384198_at	ecto-NOX disulfide-thiol exchanger 2	Enox2	0.8
1379537_at	raftlin family member 2	Rftn2	0.8
1390795_at	tocopherol (alpha) transfer protein	Ttpa	0.8
1371969_at	---	---	0.8
1394456_at	---	---	0.8
1374754_at	---	---	0.8
1384010_at	glucosidase. alpha		0.8
1379352_at	phosphatidylinositol-4-phosphate 5-kinase. type I. beta	Pip5k1b	0.8
1374531_at	---	---	0.8
1384110_at	---	---	0.8
1385138_at	---	---	0.8
1389697_at	---	---	0.7
1368514_at	monoamine oxidase B	Maob	0.7
1396106_at	---	---	0.7
1390151_at	hypothetical protein LOC683034	LOC683034	0.7
1380180_at	---	---	0.7
1368632_at	forkhead box G1	Foxg1	0.7
1380935_at	---	---	0.7
1374495_at	LPS-responsive vesicle trafficking. beach and anchor containing	Lrba	0.7
1391420_at	---	---	0.7
1384840_at	---	---	0.7
1372702_at	proline-rich protein	PRP-2	0.7
1389388_at	---	---	0.7
1373957_at	reelin	Reln	0.7
1398606_at	golgi integral membrane protein 4	Golim4	0.7
1378006_at	---	---	0.7
1394129_at	---	---	0.7
1379370_at	sarcospan	Sspn	0.7
1387144_at	integrin alpha 1	Itga1	0.7
1381862_at	---	---	0.7
1389632_at	Rho-related BTB domain containing 1	Rhobtb1	0.7
1396400_at	---	---	0.7
1382201_at	unc-5 homolog C (C. elegans)	Unc5c	0.7
1386798_at	---	---	0.7
1382097_at	similar to G2	RGD1310754	0.7
1369036_at	glutamate receptor. ionotropic. kainate 2	Grik2	0.7
1379589_at	---	---	0.7
1377254_a_at	Cohen syndrome homolog 1	Cohh1	0.7
1391911_at	---	---	0.7
1382838_at	---	---	0.7
1370995_at	POU domain. class 2. transcription factor 1	Pou2f1	0.7
1377786_at	---	---	0.7
1378956_at	---	---	0.7
1385751_at	thrombospondin 2	Thbs2	0.7
1380570_at	---	---	0.7
1393089_at	similar to Protein KIAA0586	LOC690035	0.7
1390287_at	bridging integrator 2 /// hypothetical protein LOC685015	Bin2 /// LOC685015	0.7
1390215_at	---	---	0.7
1389394_at	---	---	0.7
1395029_at	---	---	0.7
1388478_at	transducin (beta)-like 1 X-linked	Tbl1x	0.7
1391731_at	---	---	0.7
1384942_at	leucine rich repeat and fibronectin type III domain containing 5	Lrfn5	0.7
1389226_at	stromal antigen 1	Stag1	0.7
1393235_at	---	---	0.7
1394485_at	---	---	0.7
1373252_at	similar to formin-like 3 protein	LOC300225	0.7
1382783_at	Bloom syndrome homolog (human)	Blm	0.7
1396472_at	---	---	0.7
1377963_at	---	---	0.7
1391153_at	---	---	0.7
1388874_at	metastasis suppressor 1	Mtss1	0.7
1388700_at	Forkhead box N3	Foxn3	0.7
1391047_at	---	---	0.7
1369731_at	connector enhancer of kinase suppressor of Ras 2	Cnksr2	0.7
1388469_at	---	---	0.7
1377640_at	---	---	0.7
1382358_at	---	---	0.7
1374530_at	frizzled homolog 7 (Drosophila)	Fzd7	0.7
1379757_at	---	---	0.7
1374131_at	---	---	0.7
1388109_at	G protein-coupled receptor 116	Gpr116	0.7
1389777_at	RIB43A domain with coiled-coils 1	Ribc1	0.7
1372668_at	LIM domains containing 1	Limd1	0.7
1393613_at	zinc finger protein 462	Zfp462	0.7
1374463_at	---	---	0.7
1379995_at	---	---	0.7
1380017_at	---	---	0.7
1370927_at	collagen. type XII. alpha 1	Col12a1	0.7
1393817_at	---	---	0.7
1391752_at	---	---	0.7
1384276_at	similar to procollagen. type IV. alpha 6	LOC363458	0.7
1378063_at	---	---	0.7
1384150_at	Midline 1	Mid1	0.7
1374994_at	---	---	0.7
1383743_at	leucine rich repeat containing 16A	Lrrc16a	0.7
1392199_at	Progestin induced protein	Dd5	0.7
1393281_at	caveolin 1. caveolae protein	Cav1	0.7
1377028_at	---	---	0.7
1381074_at	---	---	0.7
1389005_at	inositol hexakisphosphate kinase 2	Ip6k2	0.7
1391526_at	kinesin family member 16B	Kif16b	0.7
1384998_at	---	---	0.7
1391901_at	---	---	0.7
1389546_at	angiomotin like 2	Amotl2	0.7
1395704_at	---	---	0.7
1379108_at	Pleckstrin and Sec7 domain containing 3	Psd3	0.7
1371140_a_at	amiloride-sensitive cation channel 1. neuronal	Accn1	0.7
1373092_at	---	---	0.7
1383987_at	---	---	0.7
1383931_at	---	---	0.7
1393863_at	CD180 molecule	Cd180	0.7
1378283_at	---	---	0.7
1388710_at	ras responsive element binding protein 1	Rreb1	0.7
1375011_at	---	---	0.7
1391428_at	---	---	0.7
1369020_at	solute carrier family 5 (sodium iodide symporter). member 5	Slc5a5	0.7
1377374_at	---	---	0.7
1369678_a_at	nuclear factor I/A	Nfia	0.7
1376787_at	similar to hypothetical protein FLJ31810	RGD1310773	0.7
1378082_at	---	---	0.7
1374359_at	cyclin E2	Ccne2	0.7
1385374_at	---	---	0.7
1393025_at	---	---	0.7
1395836_at	Odz. odd Oz/ten-m homolog 2 (Drosophila)	Odz2	0.7
1384104_at	---	---	0.7
1394038_at	intraflagellar transport 81 homolog (Chlamydomonas)	Ift81	0.7
1385465_at	sialic acid binding Ig-like lectin 5	Siglec5	0.7
1389908_at	---	---	0.7
1368391_at	solute carrier family 7 (cationic amino acid transporter. y+ system). member 1	Slc7a1	0.7
1384300_at	---	---	0.7
1381132_at	---	---	0.7
1385036_at	synuclein. alpha interacting protein	Sncaip	0.7
1395644_at	ATP-binding cassette. sub-family A (ABC1). member 8	Abca8	0.7
1397871_at	---	---	0.7
1385162_at	---	---	0.7
1398265_at	ATP-binding cassette. sub-family C (CFTR/MRP). member 9	Abcc9	0.7
1384446_at	---	---	0.7
1368882_at	ST6 (alpha-N-acetyl-neuraminyl-2.3-beta-galactosyl-1.3)-N-acetylgalactosaminide alpha-2.6-sialyltransferase 3	St6galnac3	0.7
1368558_s_at	allograft inflammatory factor 1	Aif1	0.7
1389199_at	similar to Ab2-095	RGD1309079	0.7
1388546_at	---	---	0.7
1393392_at	---	---	0.7
1373736_at	---	---	0.7
1373658_at	Rac GTPase-activating protein 1	Racgap1	0.7
1368249_at	Kruppel-like factor 15	Klf15	0.7
1389256_at	---	---	0.7
1384425_at	similar to C21ORF7	LOC304131	0.7
1379437_at	---	---	0.7
1397395_at	---	---	0.7
1378645_at	---	---	0.7
1389490_at	CD248 molecule. endosialin	Cd248	0.7
1386718_at	aldo-keto reductase family 1. member C19	Akr1c19	0.7
1381818_at	---	---	0.7
1382301_at	---	---	0.7
1389803_at	---	---	0.7
1368262_at	PH domain and leucine rich repeat protein phosphatase	Phlpp	0.7
1376868_at	Cobl-like 1	Cobll1	0.7
1377014_at	similar to hypothetical protein MGC42105	RGD1308116	0.7
1377239_at	amyloid beta (A4) precursor protein-binding. family B. member 1 interacting protein	Apbb1ip	0.7
1384743_at	---	---	0.7
1374089_at	---	---	0.7
1379902_at	---	---	0.7
1385144_at	---	---	0.7
1384720_at	---	---	0.7
1376194_at	---	---	0.7
1380682_at	mex3 homolog B (C. elegans)	Mex3b	0.7
1392618_at	---	---	0.7
1378472_at	---	---	0.7
1393015_at	similar to hypothetical protein FLJ14146	RGD1310587	0.7
1392040_at	spindle assembly 6 homolog (C. elegans)	Sass6	0.7
1373158_at	G protein-coupled receptor 146	Gpr146	0.7
1368362_a_at	asialoglycoprotein receptor 2	Asgr2	0.7
1379960_at	sushi domain containing 3	Susd3	0.7
1382162_at	---	---	0.7
1376611_at	Polymerase (DNA directed). alpha 1	Pola1	0.7
1385367_at	---	---	0.7
1373644_at	---	---	0.7
1396316_at	---	---	0.7
1369041_at	neuroligin 1	Nlgn1	0.7
1381583_at	---	---	0.7
1396005_at	---	---	0.7
1387372_at	solute carrier family 6 (neurotransmitter transporter. GABA). member 13	Slc6a13	0.7
1383557_at	---	---	0.7
1395408_at	nitric oxide synthase trafficker	Nostrin	0.7
1369781_at	glutamate receptor. metabotropic 7	Grm7	0.7
1369704_at	solute carrier family 6 (neurotransmitter transporter). member 20	Slc6a20	0.7
1389696_at	---	---	0.7
1373415_at	---	---	0.7
1381410_a_at	FYVE. RhoGEF and PH domain containing 5	Fgd5	0.7
1397890_at	similar to hypothetical protein	RGD1564053	0.7
1373122_at	jub. ajuba homolog (Xenopus laevis)	Jub	0.7
1382914_at	---	---	0.7
1378334_a_at	---	---	0.7
1390727_at	---	---	0.7
1371356_at	tensin like C1 domain containing phosphatase (tensin 2)	Tenc1	0.7
1384605_at	---	---	0.7
1386946_at	carnitine palmitoyltransferase 1a. liver	Cpt1a	0.7
1388201_at	bone morphogenetic protein 6	Bmp6	0.7
1389972_at	---	---	0.7
1393258_at	---	---	0.7
1387885_at	Fc fragment of IgG. receptor. transporter. alpha	Fcgrt	0.7
1385752_at	---	---	0.7
1379495_at	---	---	0.7
1370530_a_at	phospholipase D1	Pld1	0.7
1374799_at	non-SMC condensin I complex. subunit D2	Ncapd2	0.7
1374543_at	---	---	0.7
1391146_at	cadherin 11	Cdh11	0.7
1376848_at	---	---	0.7
1372613_at	3-hydroxybutyrate dehydrogenase. type 2	Bdh2	0.7
1368296_at	solute carrier organic anion transporter family. member 2b1	Slco2b1	0.7
1374544_at	platelet receptor Gi24	MGC112715	0.7
1388650_at	topoisomerase (DNA) II alpha	Top2a	0.7
1383794_at	similar to RIKEN cDNA A930038C07	RGD1311080	0.7
1386059_at	---	---	0.7
1376767_at	G protein-coupled receptor 116	Gpr116	0.7
1367994_at	dihydropyrimidine dehydrogenase	Dpyd	0.7
1376829_at	---	---	0.7
1368476_at	nuclear receptor subfamily 3. group C. member 2	Nr3c2	0.7
1368577_at	gap junction protein. beta 6	Gjb6	0.7
1389475_at	smoothened homolog (Drosophila)	Smo	0.7
1393607_at	---	---	0.7
1370882_at	major histocompatibility complex. class II. DM beta	Hla-dmb	0.7
1383981_at	---	---	0.7
1391669_at	protein tyrosine phosphatase. receptor type. B	Ptprb	0.7
1378131_at	similar to solute carrier family 9 (sodium/hydrogen exchanger). isoform 9	RGD1560736	0.7
1371861_at	---	---	0.7
1386049_at	potassium channel tetramerisation domain containing 4	Kctd4	0.7
1388920_at	bone morphogenetic protein 6	Bmp6	0.7
1385299_at	lysophosphatidic acid receptor 4	Lpar4	0.7
1396672_at	---	---	0.7
1374237_at	leiomodin 1 (smooth muscle)	Lmod1	0.7
1392706_at	---	---	0.7
1381290_at	---	---	0.7
1376632_at	LIM and cysteine-rich domains 1	Lmcd1	0.6
1374535_at	actin filament associated protein 1-like 2	Afap1l2	0.6
1392189_at	regulatory factor X. 4 (influences HLA class II expression)	Rfx4	0.6
1392244_at	---	---	0.6
1389649_at	---	---	0.6
1395374_at	---	---	0.6
1393437_at	---	---	0.6
1370896_a_at	myosin. heavy chain 11. smooth muscle	Myh11	0.6
1398661_at	EGF-like. fibronectin type III and laminin G domains	Egflam	0.6
1394135_at	---	---	0.6
1382252_at	---	---	0.6
1396833_at	---	---	0.6
1389371_at	---	---	0.6
1379070_at	---	---	0.6
1376344_at	---	---	0.6
1394101_at	---	---	0.6
1390914_at	Friend leukemia virus integration 1	Fli1	0.6
1382482_at	---	---	0.6
1370941_at	platelet derived growth factor receptor. alpha polypeptide	Pdgfra	0.6
1394218_s_at	zinc finger protein. multitype 2	Zfpm2	0.6
1397652_at	---	---	0.6
1389234_at	Von Willebrand factor homolog	Vwf	0.6
1389785_at	aspartoacylase (aminocyclase) 3	Acy3	0.6
1370991_at	camello-like 3	Cml3	0.6
1378589_at	---	---	0.6
1387438_at	leukotriene C4 synthase	Ltc4s	0.6
1368770_at	glucosaminyl (N-acetyl) transferase 1. core 2	Gcnt1	0.6
1371954_at	tensin 1	Tns1	0.6
1377311_at	empty spiracles homeobox 2	Emx2	0.6
1385361_at	ATPase. class V. type 10A	Atp10a	0.6
1384505_at	---	---	0.6
1367701_at	receptor (G protein-coupled) activity modifying protein 2	Ramp2	0.6
1384195_at	transmembrane protein 45A	Tmem45a	0.6
1368840_at	transmembrane protein 176B	Tmem176b	0.6
1374874_at	similar to RIKEN cDNA 5730509K17 gene	RGD1561042	0.6
1387270_at	hematopoietically expressed homeobox	Hhex	0.6
1369765_at	achaete-scute complex homolog 1 (Drosophila)	Ascl1	0.6
1377403_at	---	---	0.6
1391630_at	T-box18	Tbx18	0.6
1389281_at	---	---	0.6
1376709_at	solute carrier family 39 (metal ion transporter). member 8	Slc39a8	0.6
1374171_at	---	---	0.6
1367570_at	transgelin	Tagln	0.6
1374367_at	glutaredoxin. cysteine rich 1	Grxcr1	0.6
1397766_at	---	---	0.6
1370956_at	decorin	Dcn	0.6
1374448_at	reversion-inducing-cysteine-rich protein with kazal motifs	Reck	0.6
1382077_at	---	---	0.6
1373204_at	transmembrane protein 176A	Tmem176a	0.6
1386145_at	---	---	0.6
1389003_at	Rho-related BTB domain containing 3	Rhobtb3	0.6
1384824_at	protocadherin 18	Pcdh18	0.6
1370259_a_at	parathyroid hormone receptor 1	Pthr1	0.6
1388116_at	collagen. type I. alpha 1	Col1a1	0.6
1383833_at	family with sequence similarity 55. member B	Fam55b	0.6
1375183_at	Inhibitor of DNA binding 4	Id4	0.6
1390159_at	RAS guanyl releasing protein 3 (calcium and DAG-regulated)	Rasgrp3	0.6
1379274_at	---	---	0.6
1380853_at	---	---	0.6
1394061_at	---	---	0.6
1393841_at	similar to hypothetical protein FLJ31810	RGD1310773	0.6
1389324_at	tyrosine kinase with immunoglobulin-like and EGF-like domains 1	Tie1	0.6
1381612_at	---	---	0.6
1377736_at	---	---	0.6
1385744_at	thrombospondin. type I. domain containing 7B	Thsd7b	0.6
1368512_a_at	glutamyl aminopeptidase	Enpep	0.6
1389250_at	---	---	0.6
1370155_at	collagen. type I. alpha 2	Col1a2	0.6
1375959_at	naked cuticle homolog 1 (Drosophila)	Nkd1	0.6
1383164_at	---	---	0.6
1392759_at	triggering receptor expressed on myeloid cells 2	Trem2	0.6
1387130_at	solute carrier family 39 (iron-regulated transporter). member 1	Slc40a1	0.6
1389054_at	similar to RIKEN cDNA 0610040J01	LOC498368	0.6
1397542_at	---	---	0.6
1374705_at	collagen. type IV. alpha 5	Col4a5	0.6
1393249_at	---	---	0.6
1390782_at	C-type lectin domain family 14. member a	Clec14a	0.6
1393346_at	coiled-coil domain containing 125	Ccdc125	0.6
1369157_at	phosphodiesterase 3B. cGMP-inhibited	Pde3b	0.6
1373302_at	alkaline ceramidase 2	Acer2	0.6
1378094_at	---	---	0.6
1396366_at	---	---	0.6
1391791_at	alkaline ceramidase 2	Acer2	0.6
1387028_a_at	inhibitor of DNA binding 1	Id1	0.6
1381350_at	---	---	0.6
1392510_at	family with sequence similarity 180. member A	Fam180a	0.6
1370642_s_at	platelet derived growth factor receptor. beta polypeptide	Pdgfrb	0.6
1369705_at	solute carrier family 6 (neurotransmitter transporter). member 20	Slc6a20	0.6
1373696_at	RGD1564859	RGD1564859	0.6
1376082_at	ecotropic viral integration site 1	Evi1	0.6
1394022_at	inhibitor of DNA binding 4	Id4	0.6
1374726_at	fibronectin type III domain containing 1	Fndc1	0.6
1374540_at	cell division cycle associated 7	Cdca7	0.6
1380726_at	Asporin	Aspn	0.6
1376972_at	Solute carrier family 39 (iron-regulated transporter). member 1	Slc40a1	0.6
1387029_at	complement factor H	Cfh	0.6
1374496_at	similar to RIKEN cDNA 1200009O22		0.6
1373979_at	---	---	0.6
1393210_at	---	---	0.6
1383012_at	rhophilin. Rho GTPase binding protein 2	Rhpn2	0.6
1374908_at	---	---	0.6
1368295_at	solute carrier organic anion transporter family. member 2b1	Slco2b1	0.6
1397785_at	---	---	0.6
1378180_at	dCMP deaminase	Dctd	0.6
1388422_at	LIM and senescent cell antigen like domains 2	Lims2	0.6
1379814_at	---	---	0.6
1376749_at	osteoglycin	Ogn	0.6
1385923_at	Inhibitor of DNA binding 4	Id4	0.6
1379711_at	---	---	0.5
1383263_at	osteoglycin	Ogn	0.5
1387053_at	flavin containing monooxygenase 1	Fmo1	0.5
1392648_at	mannose receptor. C type 1	Mrc1	0.5
1375911_at	hypothetical protein LK44	RGD735140	0.5
1377840_at	similar to Protein C20orf160	RGD1305202	0.5
1372818_at	collectin sub-family member 12	Colec12	0.5
1373386_at	gap junction protein. beta 2	Gjb2	0.5
1367700_at	fibromodulin	Fmod	0.5
1388730_at	CDC42 effector protein (Rho GTPase binding) 4	Cdc42ep4	0.5
1382534_at	---	---	0.5
1373599_at	---	---	0.5
1389734_x_at	histocompatibility 2. T region locus 24	H2-T24	0.5
1390569_at	carnosine dipeptidase 1 (metallopeptidase M20 family)	Cndp1	0.5
1383852_at	---	---	0.5
1374643_at	FAT tumor suppressor homolog 4 (Drosophila)	Fat4	0.5
1368380_at	vitronectin	Vtn	0.5
1389651_at	apelin	Apln	0.5
1395126_at	Fc receptor-like S. scavenger receptor	Fcrls	0.5
1373699_at	---	---	0.5
1373349_at	similar to keratin complex 2. basic. gene 6a	LOC683295	0.5
1376569_at	Kruppel-like factor 2 (lung)	Klf2	0.5
1391194_at	Sal-like 1 (Drosophila)	Sall1	0.5
1388784_at	colony stimulating factor 1 receptor	Csf1r	0.5
1369272_at	adenosine A3 receptor	Adora3	0.5
1394681_at	aldo-keto reductase family 1. member C-like 1	Akr1cl1	0.5
1370282_at	cysteine and glycine-rich protein 2	Csrp2	0.5
1370959_at	collagen. type III. alpha 1	Col3a1	0.5
1393672_at	hemicentin 1	Hmcn1	0.5
1386041_a_at	Kruppel-like factor 2 (lung)	Klf2	0.5
1368461_at	solute carrier family 22 (organic anion transporter). member 8	Slc22a8	0.5
1380347_at	---	---	0.5
1387197_at	osteomodulin	Omd	0.5
1387769_a_at	inhibitor of DNA binding 3	Id3	0.5
1367902_at	guanine nucleotide binding protein (G protein). gamma 11	Gng11	0.5
1387854_at	collagen. type I. alpha 2	Col1a2	0.5
1390532_at	---	---	0.5
1393641_at	B-cell linker	Blnk	0.5
1367749_at	lumican	Lum	0.5
1374104_at	claudin 5	Cldn5	0.5
1387232_at	bone morphogenetic protein 4	Bmp4	0.5
1372162_at	acyl-CoA synthetase short-chain family member 1	Acss1	0.5
1367631_at	connective tissue growth factor	Ctgf	0.5
1368064_a_at	dopa decarboxylase (aromatic L-amino acid decarboxylase)	Ddc	0.5
1385005_at	---	---	0.5
1368052_at	tetraspanin 8	Tspan8	0.5
1393007_at	---	---	0.4
1391104_at	ATPase type 13A5	Atp13a5	0.4
1385798_at	---	---	0.4
1389332_at	---	---	0.4
1395661_at	---	---	0.4
1375638_at	serum deprivation response	Sdpr	0.4
1383855_at	degenerative spermatocyte homolog 2. lipid desaturase (Drosophila)	Degs2	0.4
1388176_at	camello-like 5	Cml5	0.4
1376623_at	transmembrane protein 204	Tmem204	0.4
1393433_at	EGF-like. fibronectin type III and laminin G domains	Egflam	0.4
1376286_at	similar to hypothetical protein MGC24047	RGD1566083	0.4
1382072_at	olfactomedin-like 2A	Olfml2a	0.4
1393067_at	TEK tyrosine kinase. endothelial	Tek	0.4
1398500_at	---	---	0.4
1370205_at	solute carrier organic anion transporter family. member 1c1	Slco1c1	0.4
1382452_at	serum deprivation response	Sdpr	0.4
1372935_at	transmembrane protein 119	Tmem119	0.4
1390412_at	solute carrier family 39 (iron-regulated transporter). member 1	Slc40a1	0.4
1391856_at	sema domain. immunoglobulin domain (Ig). short basic domain. secreted. (semaphorin) 3G	Sema3g	0.3
1381771_at	---	---	0.3
1388583_at	chemokine (C-X-C motif) ligand 12 (stromal cell-derived factor 1)	Cxcl12	0.3
1390849_at	---	---	0.3
1392990_at	SRY (sex determining region Y)-box 17	Sox17	0.3
1373754_at	---	---	0.3
1378753_at	occludin	Ocln	0.3
1383838_at	---	---	0.3
1381971_at	SRY (sex determining region Y)-box 18	Sox18	0.3
1390050_at	similar to Golgi phosphoprotein 2 (Golgi membrane protein GP73) /// similar to Golgi phosphoprotein 2 (Golgi membrane protein GP73)	LOC680692 /// LOC682869	0.3
1370464_at	ATP-binding cassette. sub-family B (MDR/TAP). member 1A	Abcb1a	0.3
1388949_at	---	---	0.3
1370465_at	ATP-binding cassette. sub-family B (MDR/TAP). member 1A	Abcb1a	0.3
1390161_at	cysteine/tyrosine-rich 1	Cyyr1	0.3
1372587_at	endomucin	Emcn	0.2
1393682_at	G protein-coupled receptor 34	Gpr34	0.2
1380577_at	ATP-binding cassette. sub-family G (WHITE). member 2	Abcg2	0.2
1368728_at	purinergic receptor P2Y. G-protein coupled 12	P2ry12	0.2
1368008_at	prominin 1	Prom1	0.2
1387093_at	solute carrier organic anion transporter family. member 1a4	Slco1a4	0.2
1387094_at	solute carrier organic anion transporter family. member 1a4	Slco1a4	0.2
1380822_at	---	---	0.1
Tumor tissues
Probe Set ID	Gene Title	Gene Symbol	Ratio MRT / Untreated
1379935_at	chemokine (C-C motif) ligand 7	Ccl7	8.8
1387391_at	cyclin-dependent kinase inhibitor 1A (p21. Cip1)	Cdkn1a	8.5
1388018_at	selectin. endothelial cell	Sele	8.0
1367973_at	chemokine (C-C motif) ligand 2	Ccl2	7.6
1387125_at	S100 calcium binding protein A9	S100a9	7.2
1370153_at	growth differentiation factor 15	Gdf15	6.7
1388924_at	angiopoietin-like 4	Angptl4	6.5
1388674_at	cyclin-dependent kinase inhibitor 1A (p21. Cip1)	Cdkn1a	6.4
1369815_at	chemokine (C-C motif) ligand 3	Ccl3	6.1
1368014_at	prostaglandin E synthase	Ptges	6.0
1387316_at	chemokine (C-X-C motif) ligand 1 (melanoma growth stimulating activity. alpha)	Cxcl1	5.9
1368760_at	chemokine (C-X-C motif) ligand 2	Cxcl2	4.7
1368494_at	S100 calcium binding protein A8	S100a8	4.7
1368224_at	serine (or cysteine) peptidase inhibitor. clade A. member 3N	Serpina3n	4.6
1384163_at	---	---	4.5
1377340_at	tissue factor pathway inhibitor 2	Tfpi2	4.4
1387378_at	ficolin B	Fcnb	4.4
1377110_at	ADP-ribosylation factor-like 5C	Arl5c	4.4
1370694_at	tribbles homolog 3 (Drosophila)	Trib3	4.3
1379365_at	chemokine (C-X-C motif) ligand 11	Cxcl11	4.2
1386321_s_at	tribbles homolog 3 (Drosophila)	Trib3	4.2
1385397_at	STEAP family member 4	Steap4	4.0
1387969_at	chemokine (C-X-C motif) ligand 10	Cxcl10	3.9
1387202_at	intercellular adhesion molecule 1	Icam1	3.9
1383906_at	lung-inducible neuralized-related C3HC4 RING domain protein	Lincr	3.9
1370913_at	radical S-adenosyl methionine domain containing 2	Rsad2	3.8
1368983_at	heparin-binding EGF-like growth factor	Hbegf	3.8
1392172_at	chemokine (C-C motif) ligand 9	Ccl9	3.5
1398256_at	interleukin 1 beta	Il1b	3.4
1380063_at	cholesterol 25-hydroxylase	Ch25h	3.4
1375098_at	seminal vesicle secretory protein 7	Svs7	3.3
1368489_at	fos-like antigen 1	Fosl1	3.3
1372016_at	growth arrest and DNA-damage-inducible. beta	Gadd45b	3.3
1370583_s_at	ATP-binding cassette. sub-family B (MDR/TAP). member 1A /// ATP-binding cassette. sub-family B (MDR/TAP). member 1B	Abcb1a /// Abcb1b	3.3
1397859_x_at	RT1 class Ia. locus A2 /// RT1 class I. A3	RT1-A2 /// RT1-A3	3.2
1382603_at	---	---	3.2
1386995_at	B-cell translocation gene 2. anti-proliferative	Btg2	3.2
1369871_at	amphiregulin	Areg	3.2
1370695_s_at	tribbles homolog 3 (Drosophila)	Trib3	3.2
1369268_at	activating transcription factor 3	Atf3	3.1
1368015_at	prostaglandin E synthase	Ptges	3.1
1390801_at	similar to hypothetical protein MGC34760	RGD1359349	3.1
1368519_at	serine (or cysteine) peptidase inhibitor. clade E. member 1	Serpine1	3.1
1376160_at	Splicing factor. arginine/serine-rich 16	Sfrs16	3.1
1377994_at	---	---	3.1
1391607_at	similar to Sestrin 2 (Hi95)	RGD1566319	3.1
1398706_at	---	---	3.1
1367616_at	natriuretic peptide precursor B	Nppb	3.0
1368490_at	CD14 molecule	Cd14	3.0
1370113_at	baculoviral IAP repeat-containing 3	Birc3	3.0
1386662_at	---	---	3.0
1393728_at	---	---	3.0
1369238_at	inhibin beta E	Inhbe	2.9
1376737_at	hypothetical protein LOC690243	LOC690243	2.9
1377092_at	---	---	2.8
1380229_at	v-maf musculoaponeurotic fibrosarcoma oncogene homolog F (avian)	Maff	2.8
1384842_s_at	Fas (TNF receptor superfamily. member 6)	Fas	2.8
1385641_at	---	---	2.8
1387011_at	lipocalin 2	Lcn2	2.8
1372064_at	chemokine (C-X-C motif) ligand 16	Cxcl16	2.7
1398482_at	B-cell CLL/lymphoma 3	Bcl3	2.7
1391106_at	---	---	2.7
1376150_at	---	---	2.7
1384427_at	Mdm2 p53 binding protein homolog (mouse)	Mdm2	2.7
1386994_at	B-cell translocation gene 2. anti-proliferative	Btg2	2.7
1392264_s_at	serine (or cysteine) peptidase inhibitor. clade E. member 1	Serpine1	2.7
1374207_at	angiopoietin 2	Angpt2	2.6
1383491_at	apoptosis enhancing nuclease	Aen	2.6
1375043_at	FBJ osteosarcoma oncogene	Fos	2.6
1370177_at	poliovirus receptor	PVR	2.6
1379311_at	AT rich interactive domain 5A (Mrf1 like)	Arid5a	2.6
1377671_at	---	---	2.5
1373777_at	---	---	2.5
1388773_at	tumor necrosis factor. alpha-induced protein 2	Tnfaip2	2.5
1379732_at	syntaxin 11	Stx11	2.5
1372729_at	protein C receptor. endothelial	Procr	2.5
1387087_at	CCAAT/enhancer binding protein (C/EBP). beta	Cebpb	2.5
1376435_at	---	---	2.5
1372808_at	methylenetetrahydrofolate dehydrogenase (NADP+ dependent) 2. methenyltetrahydrofolate cyclohydrolase	Mthfd2	2.5
1370174_at	protein phosphatase 1. regulatory (inhibitor) subunit 15A	Ppp1r15a	2.5
1367764_at	cyclin G1	Ccng1	2.5
1376935_at	---	---	2.5
1389439_at	---	---	2.5
1387870_at	zinc finger protein 36	Zfp36	2.4
1387221_at	GTP cyclohydrolase 1	Gch1	2.4
1387180_at	interleukin 1 receptor. type II	Il1r2	2.4
1388792_at	growth arrest and DNA-damage-inducible. gamma	Gadd45g	2.4
1384997_at	apoptosis enhancing nuclease	Aen	2.4
1375900_at	tumor necrosis factor receptor superfamily. member 9	Tnfrsf9	2.4
1391925_at	chemokine (C-C motif) ligand 19	Ccl19	2.4
1368474_at	vascular cell adhesion molecule 1	Vcam1	2.4
1389538_at	nuclear factor of kappa light polypeptide gene enhancer in B-cells inhibitor. alpha	Nfkbia	2.3
1371785_at	tumor necrosis factor receptor superfamily. member 12a	Tnfrsf12a	2.3
1387788_at	jun B proto-oncogene	Junb	2.3
1383288_at	Mdm2 p53 binding protein homolog (mouse)	Mdm2	2.3
1377554_at	tumor necrosis factor (ligand) superfamily. member 9	Tnfsf9	2.3
1389573_at	ChaC. cation transport regulator homolog 1 (E. coli)	Chac1	2.3
1371237_a_at	metallothionein 1a	Mt1a	2.2
1384098_at	ring finger protein 125	Rnf125	2.2
1387306_a_at	early growth response 2	Egr2	2.2
1382500_at	---	---	2.2
1368488_at	nuclear factor. interleukin 3 regulated	Nfil3	2.2
1374070_at	glutathione peroxidase 2	Gpx2	2.2
1383697_at	---	---	2.2
1368332_at	guanylate binding protein 2	Gbp2	2.1
1368813_at	CCAAT/enhancer binding protein (C/EBP). delta	Cebpd	2.1
1367847_at	nuclear protein 1	Nupr1	2.1
1369983_at	chemokine (C-C motif) ligand 5	Ccl5	2.1
1398662_at	family with sequence similarity 167. member A	Fam167a	2.1
1368947_at	growth arrest and DNA-damage-inducible. alpha	Gadd45a	2.1
1379496_at	---	---	2.1
1388056_at	2-5 oligoadenylate synthetase 1B	Oas1b	2.1
1367721_at	syndecan 4	Sdc4	2.1
1384415_at	SRY (sex determining region Y)-box 7	Sox7	2.1
1389402_at	cysteine-serine-rich nuclear protein 1	Csrnp1	2.1
1373093_at	ERBB receptor feedback inhibitor 1	Errfi1	2.1
1391572_at	cysteinyl-tRNA synthetase	Cars	2.1
1387343_at	CCAAT/enhancer binding protein (C/EBP). delta	Cebpd	2.0
1375989_a_at	nuclear factor of kappa light polypeptide gene enhancer in B-cells 2. p49/p100	Nfkb2	2.0
1379818_at	---	---	2.0
1378032_at	nuclear factor of kappa light polypeptide gene enhancer in B-cells inhibitor. zeta	Nfkbiz	2.0
1392107_at	strawberry notch homolog 2 (Drosophila)	Sbno2	2.0
1370336_at	oxidative stress induced growth inhibitor 1	Osgin1	2.0
1388267_a_at	metallothionein 1a	Mt1a	2.0
1372700_at	---	---	2.0
1376098_a_at	myosin IG	Myo1g	2.0
1377461_at	hypothetical protein LOC680485	LOC680485	2.0
1387925_at	asparagine synthetase	Asns	2.0
1388900_at	RGD1566118	RGD1566118	2.0
1376151_a_at	---	---	1.9
1368321_at	early growth response 1	Egr1	1.9
1392280_at	toll-like receptor 2	Tlr2	1.9
1373544_at	chemokine (C-X-C motif) ligand 9	Cxcl9	1.9
1393108_at	---	---	1.9
1379631_at	colony stimulating factor 1 (macrophage)	Csf1	1.9
1383474_at	interleukin-1 receptor-associated kinase 2	Irak2	1.9
1376835_at	Nuclear factor of kappa light polypeptide gene enhancer in B-cells inhibitor. epsilon	Nfkbie	1.9
1383655_at	TNFAIP3 interacting protein 2	Tnip2	1.9
1389419_at	---	---	1.9
1370172_at	superoxide dismutase 2. mitochondrial	Sod2	1.9
1390000_at	jumonji domain containing 3	Jmjd3	1.9
1384449_at	---	---	1.9
1381533_at	Rho family GTPase 1	Rnd1	1.9
1373513_at	---	---	1.9
1381376_at	tumor necrosis factor. alpha-induced protein 2	Tnfaip2	1.9
1390531_at	peroxisomal proliferator-activated receptor A interacting complex 285	Pric285	1.9
1381441_at	similar to Tnf receptor-associated factor 1	LOC687813	1.9
1382950_at	---	---	1.8
1368073_at	interferon regulatory factor 1	Irf1	1.8
1397304_at	interferon gamma induced GTPase	Igtp	1.8
1388149_at	transporter 1. ATP-binding cassette. sub-family B (MDR/TAP)	Tap1	1.8
1375224_at	pleckstrin homology-like domain. family A. member 3	Phlda3	1.8
1368921_a_at	Cd44 molecule	Cd44	1.8
1388587_at	immediate early response 3	Ier3	1.8
1372213_at	similar to hypothetical protein MGC6835	LOC500300	1.8
1380129_at	---	---	1.8
1383564_at	interferon regulatory factor 7	Irf7	1.8
1382404_at	---	---	1.8
1390391_at	---	---	1.8
1371040_at	solute carrier family 1 (neutral amino acid transporter). member 5	Slc1a5	1.8
1384765_at	rhomboid 5 homolog 2 (Drosophila)	Rhbdf2	1.8
1382993_at	Bcl-2 binding component 3	Bbc3	1.8
1374143_at	Eph receptor A2	Epha2	1.8
1373499_at	growth arrest specific 5	Gas5	1.8
1368650_at	Kruppel-like factor 10	Klf10	1.8
1390192_at	solute carrier family 27 (fatty acid transporter). member 3	Slc27a3	1.8
1380336_at	interleukin-1 receptor-associated kinase 3	Irak3	1.8
1368124_at	dual specificity phosphatase 5	Dusp5	1.8
1369590_a_at	DNA-damage inducible transcript 3	Ddit3	1.8
1385089_at	grainyhead-like 1 (Drosophila)	Grhl1	1.8
1388695_at	serine hydroxymethyltransferase 2 (mitochondrial)	Shmt2	1.8
1390109_at	---	---	1.8
1387952_a_at	Cd44 molecule	Cd44	1.7
1368392_at	solute carrier family 7 (cationic amino acid transporter. y+ system). member 1	Slc7a1	1.7
1377698_at	CD40 molecule. TNF receptor superfamily member 5	Cd40	1.7
1373403_at	similar to Protein C8orf4 (Thyroid cancer protein 1) (TC-1)	LOC684871	1.7
1385276_a_at	DEXH (Asp-Glu-X-His) box polypeptide 58	Dhx58	1.7
1370224_at	signal transducer and activator of transcription 3	Stat3	1.7
1371078_at	RT1 class Ib. locus Aw2 /// RT1 class I. CE7	RT1-Aw2 /// RT1-CE7	1.7
1371781_at	signal transducer and activator of transcription 3	Stat3	1.7
1383614_at	NUAK family. SNF1-like kinase. 2	Nuak2	1.7
1390507_at	interferon stimulated exonuclease 20	Isg20	1.7
1371735_at	---	---	1.7
1378344_at	---	---	1.7
1372510_at	sulfiredoxin 1 homolog (S. cerevisiae)	Srxn1	1.7
1375040_at	nuclear factor. erythroid derived 2	Nfe2	1.7
1381278_at	---	---	1.7
1376481_at	a disintegrin-like and metalloprotease (reprolysin type) with thrombospondin type 1 motif. 9	Adamts9	1.7
1396101_at	stanniocalcin 1	Stc1	1.7
1378246_at	PTC7 protein phosphatase homolog (S. cerevisiae)	Pptc7	1.7
1369415_at	basic helix-loop-helix family. member e40	Bhlhe40	1.7
1379739_at	---	---	1.7
1380772_at	---	---	1.7
1379854_at	abhydrolase domain containing 5	Abhd5	1.7
1384087_at	---	---	1.7
1388754_at	---	---	1.7
1394564_at	---	---	1.7
1374718_at	deltex 3-like (Drosophila)	Dtx3l	1.6
1372034_at	Poly (ADP-ribose) polymerase family. member 14	Parp14	1.6
1377826_at	---	---	1.6
1374468_at	myeloid differentiation primary response gene 88	Myd88	1.6
1381279_at	receptor-interacting serine-threonine kinase 2	Ripk2	1.6
1372009_at	tyrosyl-tRNA synthetase	Yars	1.6
1375041_at	similar to F-box only protein 27	RGD1563982	1.6
1385439_x_at	DEXH (Asp-Glu-X-His) box polypeptide 58	Dhx58	1.6
1386552_at	---	---	1.6
1380110_at	Janus kinase 2	Jak2	1.6
1375866_at	---	---	1.6
1383561_at	---	---	1.6
1374034_at	cysteinyl-tRNA synthetase	Cars	1.6
1377693_at	FERM and PDZ domain containing 1	Frmpd1	1.6
1376754_at	cysteinyl-tRNA synthetase	Cars	1.6
1381025_at	---	---	1.6
1386186_s_at	---	---	1.6
1378128_at	---	---	1.6
1378262_at	---	---	1.6
1379584_at	---	---	1.6
1383180_at	protein phosphatase 1. regulatory (inhibitor) subunit 2	Ppp1r2	1.6
1384005_at	down-regulator of transcription 1	Dr1	1.6
1373679_at	---	---	1.6
1386888_at	eukaryotic translation initiation factor 4E binding protein 1	Eif4ebp1	1.6
1368391_at	solute carrier family 7 (cationic amino acid transporter. y+ system). member 1	Slc7a1	1.6
1392847_at	Cas-Br-M (murine) ecotropic retroviral transforming sequence-like 1	Cbll1	1.6
1396236_at	---	---	1.6
1390659_at	---	---	1.5
1388271_at	metallothionein 2A	Mt2A	1.5
1389732_at	damage-regulated autophagy modulator	Dram	1.5
1374627_at	---	---	1.5
1372904_at	MOB1. Mps One Binder kinase activator-like 2A (yeast)	Mobkl2a	1.5
1372986_at	Jun dimerization protein 2	Jdp2	1.5
1378925_at	cAMP responsive element modulator	Crem	1.5
1373690_at	---	---	1.5
1376102_at	transmembrane BAX inhibitor motif containing 1	Tmbim1	1.5
1385627_at	B-cell CLL/lymphoma 3	Bcl3	1.5
1372853_at	v-rel reticuloendotheliosis viral oncogene homolog A (avian)	Rela	1.5
1375441_at	seryl-tRNA synthetase	Sars	1.5
1379357_at	---	---	1.5
1373623_at	inositol 1.4.5-trisphosphate 3-kinase C	Itpkc	1.5
1377944_at	---	---	1.5
1379785_at	---	---	1.5
1370575_a_at	antizyme inhibitor 1	Azin1	1.5
1372211_at	v-maf musculoaponeurotic fibrosarcoma oncogene homolog K (avian)	Mafk	1.5
1384358_at	Heme oxygenase (decycling) 2	Hmox2	1.5
1368946_at	ADP-ribosylation factor 2	Arf2	1.5
1393028_at	---	---	1.5
1383977_a_at	---	---	1.5
1375504_at	polymerase (DNA directed). gamma 2. accessory subunit	Polg2	1.5
1367624_at	activating transcription factor 4 (tax-responsive enhancer element B67)	Atf4	1.5
1386185_at	---	---	1.5
1389046_at	---	---	1.5
1390036_at	solute carrier family 16. member 6 (monocarboxylic acid transporter 7)	Slc16a6	1.5
1391807_at	transcription factor CP2	Tcfcp2	1.5
1387219_at	adrenomedullin	Adm	1.4
1372930_at	SP110 nuclear body protein	Sp110	1.4
1368732_at	transporter 2. ATP-binding cassette. sub-family B (MDR/TAP)	Tap2	1.4
1370650_s_at	bradykinin receptor B2 /// similar to RIKEN cDNA 4933433P14 gene	Bdkrb2 /// RGD1308470	1.4
1370928_at	lipopolysaccharide-induced TNF factor	Litaf	1.4
1374731_at	---	---	1.4
1371378_at	eukaryotic translation initiation factor 1	Eif1	1.4
1372719_at	---	---	1.4
1389110_at	---	---	1.4
1371943_at	serine/threonine kinase 40	Stk40	1.4
1373678_at	---	---	1.4
1375051_at	---	---	1.4
1373767_at	zinc finger. AN1-type domain 2A	Zfand2a	1.4
1389355_at	immediate early response 5	Ier5	1.4
1382074_at	ring finger protein 19B	Rnf19b	1.4
1376646_at	popeye domain containing 2	Popdc2	1.4
1371839_at	splicing factor. arginine/serine-rich 2	Sfrs2	1.4
1379400_at	---	---	1.4
1390561_at	---	---	1.4
1389230_at	---	---	1.4
1382739_at	G protein-coupled receptor 19	Gpr19	1.4
1383253_at	---	---	1.4
1383001_at	RGD1560812	RGD1560812	1.4
1383936_at	---	---	1.4
1374797_at	ELL associated factor 1	Eaf1	1.4
1388342_at	Ets variant 3	Etv3	1.4
1389596_at	COX18 cytochrome c oxidase assembly homolog (S. cerevisiae)	Cox18	1.4
1390392_at	transmembrane protein 185B	Tmem185b	1.4
1391577_at	phosphoglycerate mutase family member 5	Pgam5	1.4
1393014_at	LSM12 homolog (S. cerevisiae)	Lsm12	1.4
1393456_at	---	---	1.4
1397731_at	---	---	1.4
1398771_at	solute carrier family 3 (activators of dibasic and neutral amino acid transport). member 2	Slc3a2	1.4
1369958_at	ras homolog gene family. member B	Rhob	1.3
1371854_at	---	---	1.3
1371863_at	phosphatidylglycerophosphate synthase 1	Pgs1	1.3
1371929_at	MAX-like protein X	Mlx	1.3
1371952_at	RNA binding motif protein 18	Rbm18	1.3
1373225_at	---	---	1.3
1388759_at	---	---	1.3
1382311_at	TRAF-interacting protein with forkhead-associated domain	Tifa	1.3
1367825_at	ral guanine nucleotide dissociation stimulator	Ralgds	1.3
1379611_at	splA/ryanodine receptor domain and SOCS box containing 1	Spsb1	1.3
1373653_at	PAP associated domain containing 1	Papd1	1.3
1374914_at	peroxisome proliferator-activated receptor delta	Ppard	1.3
1376727_at	Yip1 domain family. member 4	Yipf4	1.3
1377656_at	MAK16 homolog (S. cerevisiae)	Mak16	1.3
1378221_at	Serum response factor binding protein 1	Srfbp1	1.3
1379407_at	IMP4. U3 small nucleolar ribonucleoprotein. homolog (yeast)	Imp4	1.3
1371537_at	UDP-Gal:betaGlcNAc beta 1.4-galactosyltransferase. polypeptide 5	B4galt5	1.3
1381729_at	hypothetical LOC498675	LOC498675	1.3
1381807_at	---	---	1.3
1383023_at	---	---	1.3
1373452_at	RNA terminal phosphate cyclase-like 1	Rcl1	1.3
1384070_at	Gem-interacting protein	Gmip	1.3
1398539_at	---	---	1.3
1384349_at	pogo transposable element with ZNF domain	Pogz	1.3
1387041_at	ubiquilin 1	Ubqln1	1.3
1387280_a_at	solute carrier family 7 (cationic amino acid transporter. y+ system). member 5	Slc7a5	1.3
1387422_at	peptidoglycan recognition protein 1	Pglyrp1	1.3
1388547_at	claudin 4	Cldn4	1.3
1389628_at	phospholipase C. delta 3	Plcd3	1.3
1389790_at	---	---	1.3
1390047_at	---	---	1.3
1392262_at	---	---	1.3
1392720_at	cytochrome P450. family 4. subfamily f. polypeptide 17	Cyp4f17	1.3
1393843_at	feminization 1 homolog b (C. elegans)	Fem1b	1.3
1395034_at	---	---	1.3
1395544_at	---	---	1.3
1397874_at	LSM11. U7 small nuclear RNA associated	Lsm11	1.3
1398112_at	similar to Putative protein C21orf56 homolog	LOC499418	1.3
1398376_at	---	---	1.3
1398557_at	IKAROS family zinc finger 5	Ikzf5	1.3
1368031_at	nucleolar and coiled-body phosphoprotein 1	Nolc1	1.2
1373001_at	coiled-coil-helix-coiled-coil-helix domain containing 4	Chchd4	1.2
1387394_at	interleukin 2 receptor. beta	Il2rb	1.2
1374980_at	coiled-coil domain containing 130	Ccdc130	1.2
1376048_at	guanylate cyclase activator 1B	Guca1b	1.2
1376116_at	DEAD (Asp-Glu-Ala-Asp) box polypeptide 24	Ddx24	1.2
1376247_at	phosphoenolpyruvate carboxykinase 2 (mitochondrial)	Pck2	1.2
1377770_at	F-box protein 28	Fbxo28	1.2
1378399_at	similar to RIKEN cDNA 2810453I06	LOC498145	1.2
1390134_at	---	---	1.2
1370366_at	translocase of inner mitochondrial membrane 10 homolog (yeast)	Timm10	1.2
1371478_at	similar to RIKEN cDNA 1110008F13	RGD1307752	1.2
1387266_at	seven in absentia 1A	Siah1a	1.2
1389331_at	---	---	1.2
1389910_at	similar to chromosome 20 open reading frame 30		1.2
1390407_at	claudin domain containing 1	Cldnd1	1.2
1390786_at	rho/rac guanine nucleotide exchange factor (GEF) 2	Arhgef2	1.2
1394526_at	---	---	1.2
1395064_at	similar to 4930429A08Rik protein	RGD1564943	1.2
1382909_at	similar to RIKEN cDNA 2010012O05	RGD1311783	0.9
1367518_at	fat mass and obesity associated	Fto	0.8
1367735_at	acyl-Coenzyme A dehydrogenase. long-chain	Acadl	0.8
1367763_at	acetyl-coenzyme A acetyltransferase 1	Acat1	0.8
1368387_at	3-hydroxybutyrate dehydrogenase. type 1	Bdh1	0.8
1369954_at	isocitrate dehydrogenase 1 (NADP+). soluble	Idh1	0.8
1371993_at	copine III	Cpne3	0.8
1373113_at	membrane-associated ring finger (C3HC4) 8	March8	0.8
1373558_at	---	---	0.8
1374251_at	---	---	0.8
1374588_at	sulfatase modifying factor 1	Sumf1	0.8
1375938_at	coiled-coil domain containing 12	Ccdc12	0.8
1376592_at	methylmalonyl CoA epimerase	Mcee	0.8
1377041_at	MFNG O-fucosylpeptide 3-beta-N-acetylglucosaminyltransferase	Mfng	0.8
1377725_at	---	---	0.8
1381126_at	SLIT-ROBO Rho GTPase activating protein 2	Srgap2	0.8
1382435_at	fizzy/cell division cycle 20 related 1 (Drosophila)	Fzr1	0.8
1383847_at	---	---	0.8
1383917_at			0.8
1389107_at	cingulin-like 1	Cgnl1	0.8
1389342_at	T-cell acute lymphocytic leukemia 1	Tal1	0.8
1391293_at	butyrobetaine (gamma). 2-oxoglutarate dioxygenase (gamma-butyrobetaine hydroxylase) 1	Bbox1	0.8
1393345_at	---	---	0.8
1393853_at	---	---	0.8
1396359_at	---	---	0.8
1396521_at	StAR-related lipid transfer (START) domain containing 4	Stard4	0.8
1399167_a_at	GRB2-associated binding protein 1	Gab1	0.8
1368549_at	HMG-box transcription factor 1	Hbp1	0.7
1371243_at	glutamate receptor. metabotropic 8	Grm8	0.7
1371472_at	---	---	0.7
1371763_at	similar to RIKEN cDNA 4931406C07	RGD1309534	0.7
1371963_at	propionyl-coenzyme A carboxylase. alpha polypeptide	Pcca	0.7
1372252_at	trafficking protein particle complex 1	Trappc1	0.7
1372531_at	PTPRF interacting protein. binding protein 2 (liprin beta 2)	Ppfibp2	0.7
1372614_at	similar to mKIAA1797 protein	RGD1311849	0.7
1373032_at	musculoskeletal. embryonic nuclear protein 1	Mustn1	0.7
1374458_at	---	---	0.7
1375988_at	hypothetical protein LOC680262	LOC680262	0.7
1374491_at	CKLF-like MARVEL transmembrane domain containing 8	Cmtm8	0.7
1375562_at	---	---	0.7
1376601_at	---	---	0.7
1376895_at	interleukin 16	Il16	0.7
1377523_at	similar to dachshund b	LOC686314	0.7
1377713_at	forkhead box N3	Foxn3	0.7
1379118_at	---	---	0.7
1381243_at	---	---	0.7
1385912_at	dual specificity phosphatase-like 15	Dusp15	0.7
1386310_at	---	---	0.7
1390654_at	---	---	0.7
1387271_at	phytanoyl-CoA 2-hydroxylase	Phyh	0.7
1373419_at	Protein tyrosine phosphatase. receptor type. G	Ptprg	0.7
1387798_a_at	complement component (3b/4b) receptor 1-like	Cr1l	0.7
1392134_x_at	SLIT-ROBO Rho GTPase activating protein 2	Srgap2	0.7
1384198_at	ecto-NOX disulfide-thiol exchanger 2	Enox2	0.7
1385138_at	---	---	0.7
1388167_at	nuclear factor I/B	Nfib	0.7
1393235_at	---	---	0.7
1388700_at	Forkhead box N3	Foxn3	0.7
1377640_at	---	---	0.7
1380017_at	---	---	0.7
1389545_at	transducin (beta)-like 1 X-linked receptor 1	Tbl1xr1	0.7
1389561_at	transmembrane protein 218	Tmem218	0.7
1398265_at	ATP-binding cassette. sub-family C (CFTR/MRP). member 9	Abcc9	0.7
1389659_at	cytotoxic T lymphocyte-associated protein 2 alpha	Ctla2a	0.7
1373644_at	---	---	0.7
1390523_at	---	---	0.7
1390536_at	---	---	0.7
1386946_at	carnitine palmitoyltransferase 1a. liver	Cpt1a	0.7
1390806_at	similar to RIKEN cDNA B230118H07	RGD1309730	0.7
1390931_at	ADAM metallopeptidase with thrombospondin type 1 motif. 15	Adamts15	0.7
1376767_at	G protein-coupled receptor 116	Gpr116	0.7
1391794_at	---	---	0.7
1389371_at	---	---	0.7
1392667_at	vang-like 2 (van gogh. Drosophila)	Vangl2	0.7
1377736_at	---	---	0.7
1388422_at	LIM and senescent cell antigen like domains 2	Lims2	0.7
1373349_at	similar to keratin complex 2. basic. gene 6a	LOC683295	0.7
1396323_at	similar to Protein C10orf11 homolog	LOC681383	0.7
1396411_at	similar to Phosphatidylinositol-4.5-bisphosphate 3-kinase catalytic subunit alpha isoform (PI3-kinase p110 subunit alpha) (PtdIns-3-kinase p110) (PI3K) /// similar to Phosphatidylinositol-4.5-bisphosphate 3-kinase catalytic subunit alpha isoform (PI3-kinase p110 subunit alpha) (PtdIns-3-kinase p110) (PI3K) /// phosphatidylinositol 3-kinase. catalytic. alpha polypeptide	LOC685590 /// LOC685626 /// Pik3ca	0.7
1368533_at	hephaestin	Heph	0.6
1368885_at	---	---	0.6
1370563_at	aldo-keto reductase family 1. member C14	Akr1c14	0.6
1373065_at	protein tyrosine phosphatase. non-receptor type 18	Ptpn18	0.6
1373523_at	Fc fragment of IgG. low affinity IIIa. receptor	Fcgr3a	0.6
1373577_at	Neuropilin 1	Nrp1	0.6
1373785_at	phospholipase D family. member 4	Pld4	0.6
1374252_at	centrosomal protein 110kDa	Cep110	0.6
1374493_at	---	---	0.6
1376259_at	protein kinase C. theta	Prkcq	0.6
1377716_at	---	---	0.6
1379942_at	SRY (sex determining region Y)-box 2	Sox2	0.6
1381874_at	SRY (sex determining region Y)-box 2	Sox2	0.6
1382370_at	cyclin F	Ccnf	0.6
1383069_at	similar to RNA binding motif. single stranded interacting protein 3 isoform 1	LOC680726	0.6
1383290_at	serine peptidase inhibitor. Kunitz type 1	Spint1	0.6
1384461_at	---	---	0.6
1384484_at	---	---	0.6
1385453_at	---	---	0.6
1384233_at	---	---	0.6
1388936_at	cadherin 11	Cdh11	0.6
1381757_at	hypothetical LOC305552	RGD1309501	0.6
1372297_at	glutathione S-transferase alpha 4	Gsta4	0.6
1389632_at	Rho-related BTB domain containing 1	Rhobtb1	0.6
1374131_at	---	---	0.6
1389512_at	---	---	0.6
1389908_at	---	---	0.6
1389601_at	---	---	0.6
1389873_at	PYD and CARD domain containing	Pycard	0.6
1386718_at	aldo-keto reductase family 1. member C19	Akr1c19	0.6
1390406_at	Rho GTPase activating protein 18	Arhgap18	0.6
1397652_at	---	---	0.6
1387438_at	leukotriene C4 synthase	Ltc4s	0.6
1384505_at	---	---	0.6
1376709_at	solute carrier family 39 (metal ion transporter). member 8	Slc39a8	0.6
1374171_at	---	---	0.6
1383833_at	family with sequence similarity 55. member B	Fam55b	0.6
1390159_at	RAS guanyl releasing protein 3 (calcium and DAG-regulated)	Rasgrp3	0.6
1393262_at	---	---	0.6
1373302_at	alkaline ceramidase 2	Acer2	0.6
1378094_at	---	---	0.6
1394743_at	---	---	0.6
1395126_at	Fc receptor-like S. scavenger receptor	Fcrls	0.6
1380347_at	---	---	0.6
1374104_at	claudin 5	Cldn5	0.6
1397502_at	---	---	0.6
1368064_a_at	dopa decarboxylase (aromatic L-amino acid decarboxylase)	Ddc	0.6
1397655_at	---	---	0.6
1385798_at	---	---	0.6
1389332_at	---	---	0.6
1367683_at	karyopherin (importin) alpha 2	Kpna2	0.5
1368460_at	solute carrier family 2 (facilitated glucose/fructose transporter). member 5	Slc2a5	0.5
1370462_at	hyaluronan mediated motility receptor (RHAMM)	Hmmr	0.5
1373250_at	anillin. actin binding protein	Anln	0.5
1376684_at	discs. large (Drosophila) homolog-associated protein 5	Dlgap5	0.5
1368270_at	apolipoprotein B mRNA editing enzyme. catalytic polypeptide 1	Apobec1	0.5
1380088_at	---	---	0.5
1385213_at	epithelial stromal interaction 1 (breast)	Epsti1	0.5
1393863_at	CD180 molecule	Cd180	0.5
1390450_a_at	osteoglycin	Ogn	0.5
1378131_at	similar to solute carrier family 9 (sodium/hydrogen exchanger). isoform 9	RGD1560736	0.5
1374535_at	actin filament associated protein 1-like 2	Afap1l2	0.5
1368840_at	transmembrane protein 176B	Tmem176b	0.5
1373204_at	transmembrane protein 176A	Tmem176a	0.5
[truncated: 67 more rows]
