# Supplementary material for: Early Gene Expression Analysis in 9L Orthotopic Tumor-Bearing Rats Identifies Immune Modulation in Molecular Response to Synchrotron Microbeam Radiation Therapy
Source: PLoS One. 2013 Dec 31;8(12):e81874. doi: 10.1371/journal.pone.0081874 (PMC3876987; doi:10.1371/journal.pone.0081874)
Supplement: Table S2 — Canonical pathways constituting the MRT response. All canonical pathways (IPA) found statistically significant with 1% FDR (corresponding to p-value lower than 2.57E-3) are listed for both normal and tumor tissues. (XLSX) [file pone.0081874.s002.xlsx]

## Sheet: Suppl table 1
	healthy brain tissue			tumor
Ingenuity Canonical Pathways	Number of genes	p-value	genes	Number of genes	p-value	genes
Dendritic Cell Maturation	44	1e-20	B2M, RELA, IL1A, ICAM1, NFKBIE, HLA-DQA1, LTB, HLA-DRB1, CD83, HLA-DMB, HLA-DQB1, JAK2, IL6, NFKB1, TREM2, FCGR2B, FCGR1A, COL1A2, NFKBIA, HLA-DRA, ATF4, LTBR, STAT1, TNFRSF11B, null, TRB@, FCGR2A, MYD88, TNFRSF1A, TYROBP, CREB3, NFKB2, TLR2, IL33, COL1A1 (includes EG:1277), IL18 (includes EG:16173), CD40, IL12B, FCER1G, IL1B, STAT2, IRF8, TNF, COL3A1	15	4.79e-07	RELA, PIK3CA, ICAM1, MYD88, NFKBIE, JAK2, NFKB2, TREM2, TLR2, NFKBIA, CD40, IL1B, ATF4, FCGR3A, null
IL-6 Signaling	30	1.58e-16	IL6ST, RELA, IL1A, NFKBIE, JAK2, IL6, NFKB1, IL1R2, JUN, NFKBIA, MAPKAPK2, TNFRSF11B, ABCB1, TNFRSF1A, IL6R, CEBPB (includes EG:1051), STAT3, NFKB2, IL33, FOS, COL1A1 (includes EG:1277), TRAF2, IL18 (includes EG:16173), RRAS2, CD14, IL1B, MAP2K3, TNFAIP6, TNF, HSPB1	11	1.86e-06	IL1R2, RELA, FOS, NFKBIA, NFKBIE, CD14, IL1B, STAT3, CEBPB (includes EG:1051), JAK2, NFKB2
Type I Diabetes Mellitus Signaling	32	2.51e-16	CD247, RELA, NFKBIE, HLA-DQA1, HLA-DRB1, HLA-DMB, JAK2, HLA-DQB1, NFKB1, FAS, NFKBIA, HLA-DRA, BID, CASP8, STAT1, null, TNFRSF11B, TRB@, CASP3, TNFRSF1A, MYD88, IFNGR2, NFKB2, IRF1 (includes EG:16362), TRAF2, RIPK1, IL12B, HLA-E, FCER1G, IL1B, MAP2K3, TNF	10	4.68e-05	RELA, NFKBIA, MYD88, NFKBIE, IL1B, JAK2, NFKB2, IRF1 (includes EG:16362), FAS, null
Hepatic Fibrosis / Hepatic Stellate Cell Activation	35	2.51e-15	RELA, IL1A, CTGF, ICAM1, null, CCL5, IL6, NFKB1, FAS, IL1R2, COL1A2, CXCL3, TIMP1, PDGFRA, STAT1, TNFRSF11B, PDGFRB, VCAM1, CXCL9, TNFRSF1A, IL6R, IFNGR2, BAX, NFKB2, COL1A1 (includes EG:1277), LY96 (includes EG:17087), CD40, CSF1 (includes EG:12977), KDR, IGFBP3, CD14, IL1B, TNF, MMP9, COL3A1	13	3.09e-06	RELA, VCAM1, ICAM1, CXCL9, CCL5, NFKB2, FAS, IL1R2, CXCL3, CD40, CSF1 (includes EG:12977), CD14, IL1B
Acute Phase Response Signaling	38	5.01e-15	IL6ST, RELA, IL1A, SERPING1, NFKBIE, CP, SERPINA3, JAK2, IL6, NFKB1, C1R, HMOX1, NFKBIA, SOD2, JUN, CFB, SERPINE1, TNFRSF11B, C3, TNFRSF1A, MYD88, C1S, IL6R, VWF, CEBPB (includes EG:1051), STAT3, NFKB2, HMOX2, IL33, FOS, IL18 (includes EG:16173), TRAF2, RRAS2, RIPK1, IL1B, MAP2K3, TNF, C2	16	1.45e-07	RELA, PIK3CA, MYD88, NFKBIE, NOLC1, SERPINA3, STAT3, CEBPB (includes EG:1051), JAK2, NFKB2, HMOX2, FOS, SOD2, NFKBIA, IL1B, SERPINE1
Role of Macrophages, Fibroblasts and Endothelial Cells in Rheumatoid Arthritis	52	1.58e-14	TLR1, MMP3, LTB, IL6, FCGR1A, CCND1, MYC, IL1R2, ATF4, LTBR, TNFRSF11B, SELE (includes EG:20339), CREB3, IL6R, STAT3, PLCL2, TLR2, IL33, IL18 (includes EG:16173), CEBPD, PRKCD, MAP2K3, PRKCH, TNF, IL6ST, RELA, IL1A, SFRP2, ICAM1, NFKBIE, JAK2, CCL5, NFKB1, C5AR1, JUN, NFKBIA, TLR7, SMO, MAPKAPK2, VCAM1, MYD88, TNFRSF1A, CEBPB (includes EG:1051), FOS, TRAF2, RRAS2, RIPK1, CSF1 (includes EG:12977),…	26	2.29e-10	RELA, PIK3CA, ICAM1, NFKBIE, CCL5, JAK2, IL1R2, PLCD3, NFKBIA, ATF4, FCGR3A, VCAM1, SELE (includes EG:20339), PRKCQ, MYD88, CEBPB (includes EG:1051), STAT3, IRAK3, IL16, TLR2, FOS, CSF1 (includes EG:12977), Cxcl12, CEBPD, IL1B, IRAK2
Role of Pattern Recognition Receptors in Recognition of Bacteria and Viruses	24	5.01e-13	TLR1, RELA, OAS1, C3, MYD88, Oas1b, IL6, NFKB2, CCL5, NFKB1, TLR2, CLEC7A, IRF7, C5AR1, IL12B, DDX58, CASP1, TLR7, NOD1, IL1B, EIF2AK2, TNF, C3AR1, RIPK2	10	2.34e-06	TLR2, RELA, PIK3CA, IRF7, MYD88, Oas1b, IL1B, CCL5, NFKB2, RIPK2
Altered T Cell and B Cell Signaling in Rheumatoid Arthritis	25	6.31e-13	TLR1, RELA, IL1A, HLA-DQA1, HLA-DRB1, LTB, HLA-DMB, IL6, HLA-DQB1, NFKB1, FAS, CXCL13, HLA-DRA, TLR7, TRB@, NFKB2, TLR2, IL33, IL18 (includes EG:16173), CD40, CSF1 (includes EG:12977), IL12B, FCER1G, IL1B, TNF	7	0.00132	TLR2, RELA, CD40, CSF1 (includes EG:12977), IL1B, NFKB2, FAS
NF-ÎºB Signaling	35	7.94e-13	RELA, TLR1, IL1A, BMP4, BMP2, NFKBIE, NFKB1, IL1R2, TNIP1, LCK, NFKBIA, TLR7, PDGFRA, LTBR, CASP8, TNFRSF11B, PDGFRB, TRB@, TNFRSF1A, MYD88, NFKB2, TLR2, IL33, TRAF2, IL18 (includes EG:16173), RIPK1, RRAS2, CD40, BCL10, KDR, FCER1G, IL1B, MAP3K8, EIF2AK2, TNF	13	2.24e-05	RELA, PIK3CA, BMP4, PRKCQ, MYD88, NFKBIE, NFKB2, IRAK3, TLR2, IL1R2, NFKBIA, CD40, IL1B
Role of PKR in Interferon Induction and Antiviral Response	17	3.16e-12	TP53 (includes EG:22059), RELA, CASP3, TNFRSF1A, NFKBIE, NFKB2, NFKB1, FCGR1A, IRF1 (includes EG:16362), TRAF2, NFKBIA, BID, MAP2K3, EIF2AK2, CASP8, STAT1, TNF	5	0.000955	RELA, NFKBIA, NFKBIE, NFKB2, IRF1 (includes EG:16362)
Induction of Apoptosis by HIV1	20	7.94e-12	TP53 (includes EG:22059), RELA, CASP3, TNFRSF1A, NFKBIE, BAX, NFKB2, NFKB1, BAK1, FAS, TRAF2, NFKBIA, RIPK1, BBC3, BID, CASP8, TNF, BIRC3, BIRC2, TNFRSF11B	7	0.000145	RELA, NFKBIA, BBC3, NFKBIE, NFKB2, BIRC3, FAS
TREM1 Signaling	19	7.94e-12	TLR1, RELA, ICAM1, TYROBP, CD83, IL6, STAT3, JAK2, NFKB2, FCGR2B, NFKB1, TLR2, IL18 (includes EG:16173), CCL7, CD40, CASP1, TLR7, IL1B, TNF	9	7.94e-07	TLR2, RELA, ICAM1, CCL7, CD40, IL1B, STAT3, JAK2, NFKB2
IL-10 Signaling	21	1.26e-11	RELA, IL1A, FCGR2A, NFKBIE, IL6, STAT3, NFKB2, NFKB1, FCGR2B, IL33, IL1R2, FOS, HMOX1, IL18 (includes EG:16173), JUN, NFKBIA, IL10RB, CD14, IL1B, MAP2K3, TNF	9	5.75e-06	IL1R2, RELA, FOS, NFKBIA, NFKBIE, CD14, IL1B, STAT3, NFKB2
Crosstalk between Dendritic Cells and Natural Killer Cells	24	1.26e-11	RELA, IL2RG, TYROBP, KLRD1, HLA-DRB1, LTB, CD83, IL6, NFKB2, NFKB1, TREM2, ITGAL, IL2RB, FAS, IL18 (includes EG:16173), CD40, HLA-E, IL12B, HLA-DRA, TLR7, LTBR, TNF, null, PVRL2	7	0.00174	RELA, CD40, NFKB2, TREM2, IL2RB, FAS, null
Communication between Innate and Adaptive Immune Cells	24	2e-11	B2M, TLR1, IL1A, TRB@, HLA-DRB1, CD83, IL6, CCL5, Ccl9, IL33, CXCL10, TLR2, IL18 (includes EG:16173), CCL4, CD40, HLA-E, IL12B, HLA-DRA, TLR7, FCER1G, CCL3L1/CCL3L3, IL1B, TNF, null	8	0.000363	CXCL10, TLR2, CD40, CCL3L1/CCL3L3, IL1B, CCL5, Ccl9, null
Apoptosis Signaling	23	7.94e-11	TP53 (includes EG:22059), RELA, CASP3, TNFRSF1A, NFKBIE, LMNA, NFKB2, BAX, NFKB1, BAK1, FAS, PARP1, CASP12, RRAS2, NFKBIA, BID, CASP8, BCL2A1, TNF, BIRC3, CASP7, BIRC2, MCL1	7	0.00162	RELA, PRKCQ, NFKBIA, NFKBIE, NFKB2, BIRC3, FAS
TNFR1 Signaling	17	1e-10	RELA, CASP3, TNFRSF1A, NFKBIE, NFKB2, NFKB1, FOS, TRAF2, NFKBIA, JUN, RIPK1, BID, CASP8, TNF, BIRC3, CASP7, BIRC2	6	0.000295	RELA, FOS, NFKBIA, NFKBIE, NFKB2, BIRC3
Production of Nitric Oxide and Reactive Oxygen Species in Macrophages	33	1.07e-10	RAP1B, RELA, PPP1R3C, NFKBIE, JAK2, NFKB1, JUN, NFKBIA, CYBA, CYBB, S100A8, STAT1, TNFRSF11B, PPP1R14C, MAP3K6, RHOC, TNFRSF1A, IFNGR2, RHOJ, NCF4, NFKB2, PPP2R5A, IRF1 (includes EG:16362), TLR2, FOS, RHOQ, PRKCD, MAP3K8, PRKCH, IRF8, JAK3, PPP2R1B, TNF	12	0.000174	TLR2, RELA, FOS, PIK3CA, PRKCQ, NFKBIA, RHOB, NFKBIE, S100A8, JAK2, NFKB2, IRF1 (includes EG:16362)
TWEAK Signaling	14	4.17e-10	RELA, CASP3, NFKBIE, NFKB2, NFKB1, TNFRSF12A, TRAF2, NFKBIA, RIPK1, BID, CASP8, BIRC3, CASP7, BIRC2	6	4.07e-05	RELA, NFKBIA, NFKBIE, NFKB2, BIRC3, TNFRSF12A
Hepatic Cholestasis	28	4.57e-10	RELA, IL1A, NFKBIE, IL6, NFKB1, IL1R2, SLCO1C1, JUN, NFKBIA, PPRC1, RARA, TNFRSF11B, ABCB1, TJP2, MYD88, TNFRSF1A, SLCO1A2, NFKB2, IL33, LY96 (includes EG:17087), TRAF2, IL18 (includes EG:16173), PRKCD, CD14, IL1B, PRKCH, TNF, IRAK2	13	3.09e-06	RELA, PRKCQ, MYD88, NFKBIE, SLCO1A2, NFKB2, IRAK3, IL1R2, SLCO1C1, NFKBIA, CD14, IL1B, IRAK2
Atherosclerosis Signaling	25	1.1e-09	RELA, IL1A, ICAM1, MMP3, IL6, NFKB1, TNFRSF12A, COL1A2, S100A8, VCAM1, SELE (includes EG:20339), CD36, NFKB2, IL33, ITGB2, COL1A1 (includes EG:1277), IL18 (includes EG:16173), SELP, CD40, CSF1 (includes EG:12977), Cxcl12, IL1B, TNF, MMP9, COL3A1	11	1.7e-05	RELA, SELE (includes EG:20339), VCAM1, ICAM1, CD40, CSF1 (includes EG:12977), Cxcl12, IL1B, S100A8, NFKB2, TNFRSF12A
Activation of IRF by Cytosolic Pattern Recognition Receptors	18	1.48e-09	DHX58, RELA, NFKBIE, IRF9, IL6, NFKB2, NFKB1, ISG15, IRF7, NFKBIA, JUN, RIPK1, CD40, DDX58, STAT2, STAT1, IFIT2, TNF	7	0.0002	DHX58, RELA, IRF7, NFKBIA, CD40, NFKBIE, NFKB2
Molecular Mechanisms of Cancer	46	1.7e-09	RAP1B, RAP2B, RAC2, RELA, BMP4, BMP2, NFKBIE, HIF1A, JAK2, NFKB1, CCND1, FAS, MYC, NFKBIA, JUN, BBC3, SMO, E2F5, BID, CASP8, SMAD1, BIRC3, RALGDS, TP53 (includes EG:22059), CCNE2, CASP3, RHOC, RALB, RHOJ, MDM2, RAPGEF3, BAX, NFKB2, BAK1, FOS, RRAS2, RHOQ, PRKCD, CDKN1A, MAP2K3, PRKCH, BMP6, JAK3, CASP7, BIRC2, FZD7	19	3.39e-05	RELA, PIK3CA, BMP4, PRKCQ, NFKBIE, MDM2, AURKA, JAK2, NFKB2, FAS, FOS, NFKBIA, GAB1, RHOB, BBC3, CDKN1A, ARHGEF2, BIRC3, RALGDS
Death Receptor Signaling	17	3.63e-09	RELA, CASP3, TNFRSF1A, NFKBIE, NFKB2, NFKB1, FAS, TRAF2, NFKBIA, RIPK1, BID, CASP8, TNF, BIRC3, CASP7, BIRC2, HSPB1	6	0.000912	RELA, NFKBIA, NFKBIE, NFKB2, BIRC3, FAS
Glucocorticoid Receptor Signaling	38	6.46e-09	CD247, RELA, POLR2D, ICAM1, HSPA1A/HSPA1B, NFKBIE, CCL5, JAK2, IL6, NFKB1, FCGR1A, IL1R2, CXCL3, NFKBIA, JUN, POLR2A, CCL13, ANXA1, SERPINE1, STAT1, FKBP5, ADRB2, VCAM1, TRB@, SELE (includes EG:20339), STAT3, CEBPB (includes EG:1051), HSPA2, FOS, TRAF2, RRAS2, POU2F1, CDKN1A, IL1B, NR3C2 (includes EG:100534796), PLAU, JAK3, TNF	19	7.94e-07	RELA, PIK3CA, SELE (includes EG:20339), VCAM1, ICAM1, NFKBIE, STAT3, CEBPB (includes EG:1051), JAK2, CCL5, IL1R2, FOS, CXCL3, CCL13, NFKBIA, PCK2, CDKN1A, IL1B, SERPINE1
IL-17A Signaling in Fibroblasts	13	7.94e-09	RELA, NFKBIE, LCN2, CEBPB (includes EG:1051), NFKB2, IL6, NFKBIZ, NFKB1, FOS, JUN, NFKBIA, CCL7, CEBPD	10	7.08e-10	RELA, FOS, NFKBIA, CCL7, CEBPD, NFKBIE, LCN2, CEBPB (includes EG:1051), NFKB2, NFKBIZ
Toll-like Receptor Signaling	15	1.2e-08	TLR1, RELA, MYD88, NFKB2, NFKB1, TLR2, FOS, LY96 (includes EG:17087), NFKBIA, JUN, TLR7, CD14, MAP2K3, EIF2AK2, IRAK2	9	3.31e-07	TLR2, RELA, FOS, NFKBIA, MYD88, CD14, NFKB2, IRAK3, IRAK2
HMGB1 Signaling	20	4.68e-08	RELA, VCAM1, SELE (includes EG:20339), IL1A, ICAM1, RHOC, TNFRSF1A, IFNGR2, RHOJ, NFKB2, NFKB1, FOS, RHOQ, RRAS2, JUN, MAP2K3, SERPINE1, TNF, TNFRSF11B, PLAT	9	8.13e-05	RELA, FOS, PIK3CA, SELE (includes EG:20339), VCAM1, ICAM1, RHOB, NFKB2, SERPINE1
p38 MAPK Signaling	21	8.13e-08	IL1A, TIFA, DDIT3, ATF1 (includes EG:100040260), TNFRSF1A, CREB3, FAS, H3F3C, MYC, IL33, IL1R2, IL18 (includes EG:16173), TRAF2, ATF4, IL1B, MAP2K3, MAPKAPK2, STAT1, TNF, HSPB1, IRAK2	8	0.001	IL1R2, TIFA, DDIT3, ATF4, IL1B, IRAK3, FAS, IRAK2
TNFR2 Signaling	11	8.91e-08	RELA, FOS, TRAF2, JUN, NFKBIA, NFKBIE, NFKB2, NFKB1, BIRC3, TNF, BIRC2	6	1.58e-05	RELA, FOS, NFKBIA, NFKBIE, NFKB2, BIRC3
Aryl Hydrocarbon Receptor Signaling	24	1.15e-07	TP53 (includes EG:22059), RELA, CCNE2, IL1A, POLA1, MDM2, IL6, NFKB2, BAX, NFKB1, CCND1, CYP1B1, FAS, TGM2 (includes EG:21817), MYC, FOS, JUN, NFIA, RARA, CDKN1A, IL1B, NFE2L2, TNF, HSPB1	9	0.00132	RELA, FOS, ALDH1L2, CDKN1A, IL1B, MDM2, NFIB, NFKB2, FAS
IL-8 Signaling	27	2.24e-07	RELA, RAC2, ANGPT2, ICAM1, LIMK2, NFKB1, CCND1, HMOX1, GNG11, CXCR2, CYBB, TEK, VCAM1, RHOC, HBEGF, RHOJ, BAX, PLD1, GNG5, ITGB2, RRAS2, RHOQ, PRKCD, KDR, PRKCH, MMP9, IRAK2	13	3.09e-05	RELA, PIK3CA, ANGPT2, VCAM1, ICAM1, PRKCQ, HBEGF, IRAK3, EIF4EBP1, PLD4, RHOB, TEK, IRAK2
PPAR Signaling	19	3.39e-07	RELA, IL1A, TNFRSF1A, NFKBIE, NFKB2, NFKB1, IL33, IL1R2, FOS, TRAF2, IL18 (includes EG:16173), RRAS2, NFKBIA, JUN, PDGFRA, IL1B, TNF, TNFRSF11B, PDGFRB	8	0.000525	IL1R2, RELA, FOS, NFKBIA, PPARD, NFKBIE, IL1B, NFKB2
CD40 Signaling	15	4.79e-07	RELA, ICAM1, ATF1 (includes EG:100040260), NFKBIE, STAT3, NFKB2, NFKB1, FOS, TRAF2, NFKBIA, JUN, CD40, MAP2K3, MAPKAPK2, JAK3	9	3.02e-06	RELA, FOS, PIK3CA, ICAM1, NFKBIA, CD40, NFKBIE, STAT3, NFKB2
B Cell Receptor Signaling	23	1.15e-06	BLNK, ETS1, RELA, RAC2, MAP3K6, FCGR2A, NFKBIE, CREB3, NFKB2, NFKB1, FCGR2B, PTPRC, RRAS2, JUN, NFKBIA, BCL10, LYN, ATF4, MAP3K8, VAV1, PIK3AP1, MAP2K3, BCL2A1	10	0.000468	BLNK, RELA, PIK3CA, PRKCQ, NFKBIA, GAB1, EGR1, NFKBIE, ATF4, NFKB2
PI3K Signaling in B Lymphocytes	22	1.38e-06	BLNK, RELA, ATF3, C3, ATF1 (includes EG:100040260), NFKBIE, NFKB2, PLCL2, NFKB1, FCGR2B, PTPRC, FOS, RRAS2, JUN, NFKBIA, CD180, CD40, BCL10, LYN, ATF4, VAV1, PIK3AP1	12	1.15e-05	BLNK, PLCD3, RELA, FOS, PIK3CA, ATF3, NFKBIA, CD180, CD40, NFKBIE, ATF4, NFKB2
Role of JAK1, JAK2 and TYK2 in Interferon Signaling	9	1.55e-06	RELA, PTPN2, IFNGR2, STAT2, STAT3, JAK2, NFKB2, STAT1, NFKB1	4	0.00105	RELA, STAT3, JAK2, NFKB2
iCOS-iCOSL Signaling in T Helper Cells	19	1.66e-06	CD247, RELA, TRB@, IL2RG, NFKBIE, HLA-DQA1, HLA-DRB1, HLA-DMB, HLA-DQB1, NFKB2, NFKB1, IL2RB, PTPRC, LCK, NFKBIA, CD40, HLA-DRA, FCER1G, VAV1	8	0.001	RELA, PIK3CA, PRKCQ, NFKBIA, CD40, NFKBIE, NFKB2, IL2RB
IL-17A Signaling in Gastric Cells	9	2.29e-06	CXCL10, RELA, FOS, JUN, CCL20, CCL5, NFKB1, TNF, CXCL11	5	9.77e-05	CXCL10, RELA, FOS, CCL5, CXCL11
MIF Regulation of Innate Immunity	11	4.68e-06	TP53 (includes EG:22059), RELA, FOS, LY96 (includes EG:17087), JUN, NFKBIA, NFKBIE, CD14, CD74, NFKB2, NFKB1	6	0.000123	RELA, FOS, NFKBIA, NFKBIE, CD14, NFKB2
Role of IL-17F in Allergic Inflammatory Airway Diseases	11	7.76e-06	CXCL10, RELA, CCL4, CCL7, CREB3, ATF4, SIK1, IL1B, NFKB2, IL6, NFKB1	6	0.000162	CXCL10, RELA, CCL7, ATF4, IL1B, NFKB2
4-1BB Signaling in T Lymphocytes	9	9.33e-06	RELA, TRAF2, TNFRSF9, JUN, NFKBIA, TNFSF9, NFKBIE, NFKB2, NFKB1	6	1.58e-05	RELA, TNFRSF9, NFKBIA, TNFSF9, NFKBIE, NFKB2
Role of RIG1-like Receptors in Antiviral Innate Immunity	11	9.77e-06	DHX58, RELA, TRAF2, IRF7, RIPK1, NFKBIA, NFKBIE, DDX58, NFKB2, CASP8, NFKB1	6	0.000182	DHX58, RELA, IRF7, NFKBIA, NFKBIE, NFKB2
p53 Signaling	16	1.86e-05	TP53 (includes EG:22059), GADD45B, TOPBP1, GADD45G, MDM2, BAX, CCND1, TP53BP2, FAS, CCNG1, JUN, GADD45A, BBC3, STAG1, CDKN1A, PIDD	9	7.41e-05	CCNG1, PIK3CA, GADD45B, GADD45A, GADD45G, BBC3, CDKN1A, MDM2, FAS
Pancreatic Adenocarcinoma Signaling	17	2.63e-05	TP53 (includes EG:22059), RELA, HBEGF, MDM2, STAT3, JAK2, NFKB2, NFKB1, CCND1, PLD1, HMOX1, CDKN1A, E2F5, STAT1, JAK3, RALGDS, MMP9	10	3.72e-05	PLD4, RELA, PIK3CA, CDKN1A, HBEGF, MDM2, STAT3, JAK2, NFKB2, RALGDS
Pathogenesis of Multiple Sclerosis	5	3.72e-05	CXCL10, CXCL9, CCL4, CCL5, CXCL11	4	1.55e-05	CXCL10, CXCL9, CCL5, CXCL11
IL-9 Signaling	9	3.89e-05	RELA, IL2RG, BCL3, STAT3, NFKB2, STAT1, NFKB1, JAK3, TNF	5	0.000447	RELA, PIK3CA, BCL3, STAT3, NFKB2
IL-12 Signaling and Production in Macrophages	19	4.79e-05	RELA, MYD88, NFKB2, CEBPB (includes EG:1051), NFKB1, IRF1 (includes EG:16362), TLR2, FOS, IL18 (includes EG:16173), JUN, CD40, IL12B, PRKCD, MAP3K8, S100A8, PRKCH, IRF8, STAT1, TNF	11	5.25e-05	TLR2, RELA, FOS, PIK3CA, PRKCQ, CD40, MYD88, S100A8, CEBPB (includes EG:1051), NFKB2, IRF1 (includes EG:16362)
ATM Signaling	11	5.25e-05	TP53 (includes EG:22059), JUN, GADD45B, NFKBIA, GADD45A, GADD45G, CDKN1A, CREB3, ATF4, BID, MDM2	8	6.17e-06	GADD45B, NFKBIA, GADD45A, GADD45G, CDKN1A, ATF4, MDM2, CCNB1
IL-15 Production	8	5.75e-05	RELA, JAK2, NFKB2, IL6, STAT1, NFKB1, JAK3, IRF1 (includes EG:16362)	4	0.00191	RELA, JAK2, NFKB2, IRF1 (includes EG:16362)
Role of IL-17A in Arthritis	11	7.59e-05	RELA, CXCL3, NFKBIA, CCL7, NFKBIE, CCL20, MAP2K3, CCL5, NFKB2, MAPKAPK2, NFKB1	8	8.13e-06	RELA, CXCL3, PIK3CA, NFKBIA, CCL7, NFKBIE, CCL5, NFKB2
LPS-stimulated MAPK Signaling	13	7.59e-05	RELA, ATF1 (includes EG:100040260), NFKBIE, NFKB2, NFKB1, FOS, JUN, RRAS2, NFKBIA, PRKCD, CD14, MAP2K3, PRKCH	8	7.76e-05	RELA, FOS, PIK3CA, PRKCQ, NFKBIA, NFKBIE, CD14, NFKB2
PI3K/AKT Signaling	17	0.000117	TP53 (includes EG:22059), RELA, NFKBIE, GDF15, MDM2, JAK2, NFKB2, NFKB1, CCND1, PPP2R5A, NFKBIA, RRAS2, CDKN1A, MAP3K8, JAK3, PPP2R1B, MCL1	11	1.86e-05	RELA, PIK3CA, NFKBIA, GAB1, NFKBIE, GDF15, CDKN1A, MDM2, JAK2, NFKB2, EIF4EBP1
MIF-mediated Glucocorticoid Regulation	8	0.000204	RELA, LY96 (includes EG:17087), NFKBIA, NFKBIE, CD14, CD74, NFKB2, NFKB1	5	0.000389	RELA, NFKBIA, NFKBIE, CD14, NFKB2
Prostate Cancer Signaling	13	0.000229	TP53 (includes EG:22059), RELA, CCNE2, NFKBIE, CREB3, MDM2, NFKB2, NFKB1, CCND1, RRAS2, NFKBIA, CDKN1A, ATF4	8	0.000162	RELA, PIK3CA, NFKBIA, NFKBIE, CDKN1A, ATF4, MDM2, NFKB2
IL-15 Signaling	11	0.00024	RELA, LCK, TRAF2, IL2RG, RRAS2, STAT3, JAK2, NFKB2, NFKB1, JAK3, IL2RB	6	0.0011	RELA, PIK3CA, STAT3, JAK2, NFKB2, IL2RB
IL-17A Signaling in Airway Cells	11	0.000324	RELA, CXCL3, NFKBIA, NFKBIE, CCL20, STAT3, JAK2, NFKB2, IL6, NFKB1, JAK3	8	2.63e-05	RELA, CXCL3, PIK3CA, NFKBIA, NFKBIE, STAT3, JAK2, NFKB2
P2Y Purigenic Receptor Signaling Pathway	16	0.000457	RELA, CREB3, PLCL2, NFKB2, NFKB1, GNG5, MYC, FOS, P2RY2, GNG11, JUN, RRAS2, PRKCD, ATF4, P2RY12, PRKCH	8	0.00234	PLCD3, RELA, FOS, PIK3CA, PRKCQ, P2RY12, ATF4, NFKB2
Erythropoietin Signaling	11	0.000562	RELA, FOS, JUN, RRAS2, NFKBIA, PRKCD, NFKBIE, PRKCH, JAK2, NFKB2, NFKB1	8	4.17e-05	RELA, FOS, PIK3CA, PRKCQ, NFKBIA, NFKBIE, JAK2, NFKB2
April Mediated Signaling	8	0.000575	RELA, FOS, TRAF2, JUN, NFKBIA, NFKBIE, NFKB2, NFKB1	5	0.000759	RELA, FOS, NFKBIA, NFKBIE, NFKB2
IL-1 Signaling	13	0.000813	RELA, IL1A, MYD88, NFKBIE, NFKB2, NFKB1, GNG5, FOS, GNG11, JUN, NFKBIA, MAP2K3, IRAK2	8	0.000389	RELA, FOS, NFKBIA, MYD88, NFKBIE, NFKB2, IRAK3, IRAK2
B Cell Activating Factor Signaling	8	0.000832	RELA, FOS, TRAF2, JUN, NFKBIA, NFKBIE, NFKB2, NFKB1	5	0.000955	RELA, FOS, NFKBIA, NFKBIE, NFKB2
Prolactin Signaling	11	0.00117	MYC, FOS, JUN, RRAS2, PRKCD, PRKCH, STAT3, CEBPB (includes EG:1051), JAK2, STAT1, IRF1 (includes EG:16362)	7	0.000501	FOS, PIK3CA, PRKCQ, STAT3, CEBPB (includes EG:1051), JAK2, IRF1 (includes EG:16362)
Renin-Angiotensin Signaling	14	0.00135	RELA, STAT3, JAK2, CCL5, NFKB2, NFKB1, FOS, JUN, RRAS2, PRKCD, PRKCH, PTGER2, STAT1, TNF	8	0.0012	RELA, FOS, PIK3CA, PRKCQ, STAT3, JAK2, CCL5, NFKB2
RANK Signaling in Osteoclasts	12	0.00158	RELA, FOS, TRAF2, JUN, NFKBIA, MAP3K6, NFKBIE, MAP3K8, NFKB2, NFKB1, BIRC3, BIRC2	7	0.00141	RELA, FOS, PIK3CA, NFKBIA, NFKBIE, NFKB2, BIRC3
Angiopoietin Signaling	10	0.00166	RELA, ANGPT2, TNIP1, RRAS2, NFKBIA, NFKBIE, NFKB2, NFKB1, TEK, TIE1	7	0.00024	RELA, PIK3CA, ANGPT2, NFKBIA, NFKBIE, NFKB2, TEK
Type II Diabetes Mellitus Signaling	14	0.00224	RELA, TNFRSF1A, NFKBIE, CD36, CEBPB (includes EG:1051), NFKB2, NFKB1, TRAF2, NFKBIA, PRKCD, PRKCH, SLC27A3, TNF, TNFRSF11B	8	0.0017	RELA, PIK3CA, PRKCQ, NFKBIA, NFKBIE, SLC27A3, CEBPB (includes EG:1051), NFKB2
Interferon Signaling	17	1e-13	RELA, IFIT3, OAS1, PTPN2, IFNGR2, IRF9, MX1, IFI35, JAK2, PSMB8, BAX, TAP1, IRF1 (includes EG:16362), BAK1, IFITM1, STAT2, STAT1
T Helper Cell Differentiation	21	1.58e-11	IL6ST, TRB@, IL2RG, TNFRSF1A, IL6R, HLA-DQA1, IFNGR2, HLA-DRB1, HLA-DMB, IL6, STAT3, HLA-DQB1, IL18 (includes EG:16173), CD40, IL12B, HLA-DRA, IL10RB, FCER1G, STAT1, TNF, TNFRSF11B
Graft-versus-Host Disease Signaling	16	4.68e-10	TRB@, IL1A, HLA-DQA1, HLA-DRB1, HLA-DMB, IL6, HLA-DQB1, FAS, IL33, IL18 (includes EG:16173), HLA-E, HLA-DRA, FCER1G, IL1B, TNF, null
PKCÎ¸ Signaling in T Lymphocytes	23	1.62e-08	CD247, RELA, RAC2, TRB@, MAP3K6, NFKBIE, HLA-DQA1, HLA-DRB1, HLA-DMB, HLA-DQB1, NFKB2, NFKB1, FOS, LCK, RRAS2, JUN, POU2F1, NFKBIA, BCL10, HLA-DRA, FCER1G, MAP3K8, VAV1
Antigen Presentation Pathway	13	5.13e-08	B2M, PSMB9, HLA-DQA1, HLA-DRB1, HLA-DMB, PSMB8, CD74, TAP1, HLA-E, HLA-DRA, TAP2, TAPBP, null
OX40 Signaling Pathway	19	5.37e-08	CD247, B2M, RELA, H2-T24, TRB@, NFKBIE, HLA-DQA1, HLA-DRB1, HLA-DMB, HLA-DQB1, NFKB2, NFKB1, TRAF2, JUN, NFKBIA, HLA-E, HLA-DRA, FCER1G, null
Colorectal Cancer Metastasis Signaling	34	6.61e-08	IL6ST, RELA, TLR1, MMP3, JAK2, IL6, NFKB1, CCND1, MYC, GNG11, JUN, TLR7, SMO, STAT1, RALGDS, TP53 (includes EG:22059), CASP3, RHOC, TNFRSF1A, IL6R, RHOJ, STAT3, BAX, NFKB2, GNG5, TLR2, FOS, RHOQ, RRAS2, PTGER2, JAK3, TNF, MMP9, FZD7
Tumoricidal Function of Hepatic Natural Killer Cells	10	1.23e-07	SERPINB9, ICAM1, SRGN, CASP3, BID, BAX, CASP8, ITGAL, CASP7, FAS
CD27 Signaling in Lymphocytes	14	1.74e-07	RELA, CASP3, MAP3K6, NFKBIE, NFKB2, NFKB1, FOS, TRAF2, NFKBIA, JUN, BID, MAP3K8, MAP2K3, CASP8
Role of Osteoblasts, Osteoclasts and Chondrocytes in Rheumatoid Arthritis	31	2.82e-07	RELA, IL1A, ADAM17, SFRP2, BMP4, MMP3, BMP2, NFKBIE, IL6, NFKB1, IL1R2, JUN, NFKBIA, SMO, SMAD1, BIRC3, TNFRSF11B, TNFRSF1A, CSF1R, IL33, COL1A1 (includes EG:1277), FOS, TRAF2, IL18 (includes EG:16173), CSF1 (includes EG:12977), IL1B, MAP2K3, BMP6, TNF, BIRC2, FZD7
LXR/RXR Activation	21	3.98e-07	RELA, IL1A, C3, TNFRSF1A, VTN, CD36, IL6, NFKB2, NFKB1, ABCA1, IL33, IL1R2, IL18 (includes EG:16173), LY96 (includes EG:17087), CCL7, CD14, IL1B, S100A8, TNF, MMP9, TNFRSF11B
Cytotoxic T Lymphocyte-mediated Apoptosis of Target Cells	17	5.89e-07	CD247, B2M, H2-T24, TRB@, CASP3, HLA-DQA1, HLA-DRB1, HLA-DMB, HLA-DQB1, FAS, HLA-E, HLA-DRA, FCER1G, BID, CASP8, CASP7, null
CD28 Signaling in T Helper Cells	20	1.7e-06	CD247, RELA, TRB@, ARPC1B, NFKBIE, HLA-DQA1, HLA-DRB1, HLA-DMB, HLA-DQB1, NFKB2, NFKB1, PTPRC, FOS, LCK, JUN, NFKBIA, BCL10, HLA-DRA, FCER1G, VAV1
Role of NFAT in Regulation of the Immune Response	25	2.69e-06	CD247, BLNK, RELA, NFKBIE, HLA-DQA1, HLA-DRB1, HLA-DMB, HLA-DQB1, NFKB1, FCGR2B, FCGR1A, LCK, JUN, GNG11, NFKBIA, HLA-DRA, ORAI1, TRB@, FCGR2A, NFKB2, GNG5, FOS, RRAS2, FCER1G, LYN
NF-ÎºB Activation by Viruses	15	3.55e-06	RELA, NFKBIE, NFKB2, NFKB1, ITGAL, ITGB2, LCK, TRAF2, NFKBIA, RRAS2, RIPK1, PRKCD, ITGA1, PRKCH, EIF2AK2
Oncostatin M Signaling	10	5.13e-06	IL6ST, RRAS2, MMP3, null, STAT3, PLAU, JAK2, CHI3L1, STAT1, JAK3
Autoimmune Thyroid Disease Signaling	11	1.95e-05	TRB@, CD40, HLA-E, HLA-DRA, HLA-DQA1, FCER1G, HLA-DRB1, HLA-DMB, HLA-DQB1, FAS, null
Phospholipase C Signaling	28	2.29e-05	CD247, RAP1B, BLNK, RELA, NFKB1, FCGR2B, TGM2 (includes EG:21817), HMOX1, LCK, GNG11, ATF4, RALGDS, TRB@, RHOC, FCGR2A, RALB, CREB3, RAPGEF3, RHOJ, NFKB2, PLD1, GNG5, RRAS2, RHOQ, PRKCD, LYN, FCER1G, PRKCH
ILK Signaling	24	2.69e-05	RELA, CASP3, RHOC, TNFRSF1A, BMP2, CREB3, RHOJ, null, NFKB2, HIF1A, NFKB1, CCND1, ITGB7, PPP2R5A, MYC, ITGB2, FOS, JUN, RHOQ, FLNA, ATF4, TNF, PPP2R1B, MMP9
Complement System	9	2.95e-05	C1R, SERPING1, C3, C5AR1, C1S, CFB, CFH, C3AR1, C2
Systemic Lupus Erythematosus Signaling	25	3.16e-05	CD247, IL1A, PRPF3, IL6, FCGR2B, FCGR1A, PTPRC, LCK, JUN, TLR7, null, TRB@, FCGR2A, IL6R, PRPF38B, IL33, FOS, IL18 (includes EG:16173), RRAS2, CD40, HLA-E, FCER1G, LYN, IL1B, TNF
Leukocyte Extravasation Signaling	24	4.57e-05	RAP1B, RAC2, VCAM1, SPN, ICAM1, MMP3, RAPGEF3, NCF4, ITGAL, ITGB2, CLDN5, ARHGAP9, TIMP1, EZR, Cxcl12, PRKCD, CYBA, CD44, CYBB, VAV1, PRKCH, MMP9, VASP, MSN
NRF2-mediated Oxidative Stress Response	23	5.01e-05	HSPB8, GCLC, JUNB, MAFK, MAFF, TXNRD1, FOS, HMOX1, RRAS2, SOD2, JUN, PRKCD, GPX2 (includes EG:14776), ATF4, FMO1 (includes EG:14261), MAP2K3, FOSL1, PRKCH, TXN, GCLM, FKBP5, NFE2L2, EPHX1
Role of Hypercytokinemia/hyperchemokinemia in the Pathogenesis of Influenza	10	6.03e-05	IL33, CXCL10, IL1A, IL18 (includes EG:16173), CCL4, IL12B, IL1B, CCL5, IL6, TNF
Calcium-induced T Lymphocyte Apoptosis	12	6.17e-05	CD247, LCK, TRB@, PRKCD, HLA-DRA, HLA-DQA1, FCER1G, HLA-DRB1, HLA-DMB, PRKCH, HLA-DQB1, ORAI1
IL-17 Signaling	13	6.61e-05	RELA, MMP3, CEBPB (includes EG:1051), JAK2, IL6, NFKB1, CXCL10, JUN, RRAS2, TIMP1, MAP2K3, MAPKAPK2, CXCL11
FcÎ³ Receptor-mediated Phagocytosis in Macrophages and Monocytes	15	7.24e-05	RAC2, ARPC1B, FCGR2A, FCGR1A, PLD1, HMOX1, ARF6, PRKCD, EZR, LYN, HCK, PRKCH, VAV1, VASP, FGR
Allograft Rejection Signaling	14	7.59e-05	B2M, H2-T24, TRB@, HLA-DQA1, HLA-DRB1, HLA-DMB, HLA-DQB1, FAS, CD40, HLA-E, HLA-DRA, FCER1G, TNF, null
Differential Regulation of Cytokine Production in Intestinal Epithelial Cells by IL-17A and IL-17F	7	0.000107	IL1A, CCL4, IL12B, LCN2, IL1B, CCL5, TNF
Hypoxia Signaling in the Cardiovascular System	12	0.000135	TP53 (includes EG:22059), P4HB, JUN, NFKBIA, NFKBIE, CREB3, ATF4, MDM2, HIF1A, UBE2L6, UBE2D3, VHL
Ceramide Signaling	13	0.000155	RELA, S1PR2, TNFRSF1A, NFKB2, NFKB1, PPP2R5A, S1PR3, FOS, JUN, RRAS2, PPP2R1B, TNF, TNFRSF11B
CCR5 Signaling in Macrophages	12	0.000182	CD247, FOS, TRB@, GNG11, JUN, CCL4, PRKCD, FCER1G, PRKCH, CCL5, GNG5, FAS
Differential Regulation of Cytokine Production in Macrophages and T Helper Cells by IL-17A and IL-17F	6	0.000195	CCL4, IL12B, IL1B, CCL5, IL6, TNF
Small Cell Lung Cancer Signaling	12	0.00024	TP53 (includes EG:22059), MYC, RELA, TRAF2, CCNE2, NFKBIA, NFKBIE, BID, NFKB2, NFKB1, CCND1, BIRC2
PDGF Signaling	12	0.00024	MYC, FOS, JUN, RRAS2, PDGFRA, CAV1, STAT3, JAK2, EIF2AK2, STAT1, JAK3, PDGFRB
Cell Cycle Regulation by BTG Family Proteins	8	0.000316	CCNE2, BTG2, E2F5, BTG1, PPP2R1B, CCND1, CCRN4L, PPP2R5A
Lymphotoxin Î² Receptor Signaling	10	0.000363	RELA, TRAF2, VCAM1, NFKBIA, CASP3, LTB, LTBR, NFKB2, NFKB1, BIRC2
B Cell Development	8	0.000389	PTPRC, SPN, CD40, HLA-DRA, HLA-DQA1, HLA-DRB1, HLA-DMB, HLA-DQB1
Protein Ubiquitination Pathway	27	0.000427	B2M, PSMB3, USP18, HSPA1A/HSPA1B, PSMB10, PSMA7, HSPB8, PSMB8, TAP1, BIRC3, null, PSMB9, CRYAA, PSMD13, PSME2, MDM2, PSMD5, PSMD3, UBE2L6, HSPA2, PSME1, UBC, TAP2, VHL, UBE2D3, BIRC2, HSPB1
Role of Tissue Factor in Cancer	15	0.000447	TP53 (includes EG:22059), P4HB, CTGF, CASP3, HBEGF, LIMK2, JAK2, LCK, RRAS2, CSF1 (includes EG:12977), HCK, LYN, IL1B, CYR61, FGR
ERK/MAPK Signaling	21	0.000501	ETS1, RAP1B, PPP1R14C, RAC2, ATF1 (includes EG:100040260), PPP1R3C, CREB3, RAPGEF3, STAT3, PPP2R5A, DUSP2, H3F3C, ELF1, MYC, FOS, RRAS2, PRKCD, ATF4, STAT1, PPP2R1B, HSPB1
HGF Signaling	14	0.000513	RAP1B, ETS1, MAP3K6, STAT3, IL6, CCND1, ELF1, FOS, JUN, RRAS2, PRKCD, CDKN1A, MAP3K8, PRKCH
Cholecystokinin/Gastrin-mediated Signaling	14	0.000631	IL1A, RHOC, RHOJ, IL33, FOS, IL18 (includes EG:16173), JUN, RRAS2, RHOQ, PRKCD, IL1B, MAP2K3, PRKCH, TNF
IL-4 Signaling	11	0.000631	IL2RG, RRAS2, IL13RA1, HLA-DRA, HLA-DQA1, HLA-DRB1, NR3C2 (includes EG:100534796), HLA-DMB, HLA-DQB1, JAK2, JAK3
Sphingosine-1-phosphate Signaling	15	0.000646	S1PR2, CASP3, RHOC, ACER2, RHOJ, CASP4, PLCL2, S1PR3, CASP12, RHOQ, CASP1, PDGFRA, CASP8, CASP7, PDGFRB
Polyamine Regulation in Colon Cancer	6	0.000661	MYC, PSME1, AZIN1, MXD1, PSME2, ODC1
Regulation of IL-2 Expression in Activated and Anergic T Lymphocytes	12	0.000661	CD247, RELA, FOS, TRB@, JUN, RRAS2, NFKBIA, BCL10, NFKBIE, VAV1, NFKB2, NFKB1
Cdc42 Signaling	19	0.000708	CD247, B2M, H2-T24, TRB@, ARPC1B, HLA-DQA1, HLA-DRB1, HLA-DMB, LIMK2, HLA-DQB1, FOS, JUN, HLA-E, HLA-DRA, BAIAP2, FCER1G, VAV1, CDC42SE1, null
Tight Junction Signaling	18	0.00107	RELA, TJP2, TNFRSF1A, RAB13, null, NFKB2, CNKSR3, NFKB1, PPP2R5A, FOS, JUN, CLDN5, MAGI2, TNF, PPP2R1B, VASP, PVRL2, TNFRSF11B
PTEN Signaling	14	0.00123	RELA, RAC2, CASP3, NFKB2, CNKSR3, FOXG1, NFKB1, CCND1, RRAS2, CDKN1A, KDR, PDGFRA, MAGI2, PDGFRB
T Cell Receptor Signaling	13	0.00135	CD247, RELA, TRB@, NFKB2, NFKB1, PTPRC, FOS, LCK, JUN, RRAS2, NFKBIA, BCL10, VAV1
Role of JAK family kinases in IL-6-type Cytokine Signaling	6	0.00138	IL6ST, IL6R, STAT3, JAK2, IL6, STAT1
Endoplasmic Reticulum Stress Pathway	5	0.0017	CASP12, TRAF2, CASP3, ATF4, CASP7
Thrombopoietin Signaling	9	0.00178	MYC, FOS, JUN, RRAS2, PRKCD, PRKCH, STAT3, JAK2, STAT1
Nur77 Signaling in T Lymphocytes	9	0.00178	CD247, TRB@, CASP3, HLA-DRA, HLA-DQA1, FCER1G, HLA-DRB1, HLA-DMB, HLA-DQB1
Acute Myeloid Leukemia Signaling	11	0.00182	CSF3R, MYC, RELA, RRAS2, RARA, MAP2K3, STAT3, NFKB2, NFKB1, CCND1, CSF1R
Huntington's Disease Signaling	22	0.00191	TP53 (includes EG:22059), POLR2D, CASP3, HSPA1A/HSPA1B, CREB3, CASP4, BAX, HSPA2, GNG5, TGM2 (includes EG:21817), CASP12, JUN, GNG11, POLR2A, CACNA1B, PRKCD, CASP1, ATF4, PRKCH, CASP8, UBC, CASP7
Role of BRCA1 in DNA Damage Response	9	0.00204	TP53 (includes EG:22059), POU2F1, ATF1 (includes EG:100040260), GADD45A, CDKN1A, E2F5, STAT1, BLM, FANCL
Virus Entry via Endocytic Pathways	12	0.00209	B2M, ITGB2, RAC2, RRAS2, FLNA, PRKCD, CAV1, ITGA1, PRKCH, ITGAL, ITGB7, null
Glioma Invasiveness Signaling	9	0.00229	RRAS2, RHOQ, TIMP1, RHOC, VTN, CD44, RHOJ, PLAU, MMP9
Macropinocytosis Signaling	10	0.00234	MRC1 (includes EG:100286774), ITGB2, ARF6, RRAS2, CSF1 (includes EG:12977), PRKCD, CD14, PRKCH, CSF1R, ITGB7
Role of IL-17A in Psoriasis				3	0.00174	CXCL3, S100A9, S100A8
VDR/RXR Activation				8	0.000123	CXCL10, PRKCQ, GADD45A, PPARD, CDKN1A, CD14, CEBPB (includes EG:1051), CCL5
PPARÎ±/RXRÎ± Activation				10	0.00178	IL1R2, PLCD3, RELA, ACADL, NFKBIA, PRIC285, NFKBIE, IL1B, JAK2, NFKB2
Cell Cycle: G2/M DNA Damage Checkpoint Regulation				5	0.00148	GADD45A, CDKN1A, MDM2, PLK1, CCNB1
Role of PI3K/AKT Signaling in the Pathogenesis of Influenza				6	0.00151	RELA, PIK3CA, NFKBIA, NFKBIE, CCL5, NFKB2
Propanoate Metabolism				6	0.000759	ACADL, PCCA, MCEE, ACAT1, ACSS1, SLC27A3
